# Supplementary material for: A block cipher algorithm identification scheme based on hybrid k-nearest neighbor and random forest algorithm
Source: PeerJ Comput Sci. 2022 Oct 10;8:e1110. doi: 10.7717/peerj-cs.1110 (PMC9575859; doi:10.7717/peerj-cs.1110)
Supplement: Supplemental Information 1 — The Code subfile includes SVM+RF+KNN.py and HKNNRF.py scripts. And the former is three-in-one classic machine learning algorithms as control experiments. The latter is an ensemble learning algorithm proposed based on the advantages of KNN and RF mentioned in our article. Furthermore, the both scripts run the multi-classification experiment under 512KB size for example. The Date subfile includes Binary-classification identification on cryptographic algorithms and Multi-classification identification on cryptographic algorithms. The former contains the data needed to carry out the binary-classification, and the latter contains the data needed to carry out multi-classification. [file peerj-cs-08-1110-s001.zip]

Archive with 67 entries (57 files):
- CodeAndData/
- CodeAndData/Code/
- CodeAndData/Code/HKNNRF.py
- CodeAndData/Code/SVM+RF+KNN.py
- CodeAndData/Data/
- CodeAndData/Data/Binary-classification identification on cryptographic algorithms/
- CodeAndData/Data/Binary-classification identification on cryptographic algorithms/1kb/
- CodeAndData/Data/Binary-classification identification on cryptographic algorithms/1kb/3DES and Blowfish .csv
- CodeAndData/Data/Binary-classification identification on cryptographic algorithms/1kb/3DES and CAST.csv
- CodeAndData/Data/Binary-classification identification on cryptographic algorithms/1kb/3DES and RC2.csv
- CodeAndData/Data/Binary-classification identification on cryptographic algorithms/1kb/AES and 3DES.csv
- CodeAndData/Data/Binary-classification identification on cryptographic algorithms/1kb/AES and Blowfish.csv
- CodeAndData/Data/Binary-classification identification on cryptographic algorithms/1kb/AES and CAST.csv
- CodeAndData/Data/Binary-classification identification on cryptographic algorithms/1kb/AES and RC2.csv
- CodeAndData/Data/Binary-classification identification on cryptographic algorithms/1kb/Blowfish and CAST .csv
- CodeAndData/Data/Binary-classification identification on cryptographic algorithms/1kb/Blowfish and RC2 .csv
- CodeAndData/Data/Binary-classification identification on cryptographic algorithms/1kb/CAST and RC2 .csv
- CodeAndData/Data/Binary-classification identification on cryptographic algorithms/256kb/
- CodeAndData/Data/Binary-classification identification on cryptographic algorithms/256kb/3DES and Blowfish .csv
- CodeAndData/Data/Binary-classification identification on cryptographic algorithms/256kb/3DES and CAST.csv
- CodeAndData/Data/Binary-classification identification on cryptographic algorithms/256kb/3DES and RC2.csv
- CodeAndData/Data/Binary-classification identification on cryptographic algorithms/256kb/AES and 3DES.csv
- CodeAndData/Data/Binary-classification identification on cryptographic algorithms/256kb/AES and Blowfish.csv
- CodeAndData/Data/Binary-classification identification on cryptographic algorithms/256kb/AES and CAST.csv
- CodeAndData/Data/Binary-classification identification on cryptographic algorithms/256kb/AES and RC2.csv
- CodeAndData/Data/Binary-classification identification on cryptographic algorithms/256kb/Blowfish and CAST .csv
- CodeAndData/Data/Binary-classification identification on cryptographic algorithms/256kb/Blowfish and RC2 .csv
- CodeAndData/Data/Binary-classification identification on cryptographic algorithms/256kb/CAST and RC2 .csv
- CodeAndData/Data/Binary-classification identification on cryptographic algorithms/512kb/
- CodeAndData/Data/Binary-classification identification on cryptographic algorithms/512kb/3DES and Blowfish .csv
- CodeAndData/Data/Binary-classification identification on cryptographic algorithms/512kb/3DES and CAST.csv
- CodeAndData/Data/Binary-classification identification on cryptographic algorithms/512kb/3DES and RC2.csv
- CodeAndData/Data/Binary-classification identification on cryptographic algorithms/512kb/AES and 3DES.csv
- CodeAndData/Data/Binary-classification identification on cryptographic algorithms/512kb/AES and Blowfish.csv
- CodeAndData/Data/Binary-classification identification on cryptographic algorithms/512kb/AES and CAST.csv
- CodeAndData/Data/Binary-classification identification on cryptographic algorithms/512kb/AES and RC2.csv
- CodeAndData/Data/Binary-classification identification on cryptographic algorithms/512kb/Blowfish and CAST.csv
- CodeAndData/Data/Binary-classification identification on cryptographic algorithms/512kb/Blowfish and RC2 .csv
- CodeAndData/Data/Binary-classification identification on cryptographic algorithms/512kb/CAST and RC2 .csv
- CodeAndData/Data/Binary-classification identification on cryptographic algorithms/64kb/
- CodeAndData/Data/Binary-classification identification on cryptographic algorithms/64kb/3DES and Blowfish.csv
- CodeAndData/Data/Binary-classification identification on cryptographic algorithms/64kb/3DES and CAST.csv
- CodeAndData/Data/Binary-classification identification on cryptographic algorithms/64kb/3DES and RC2.csv
- CodeAndData/Data/Binary-classification identification on cryptographic algorithms/64kb/AES and 3DES.csv
- CodeAndData/Data/Binary-classification identification on cryptographic algorithms/64kb/AES and Blowfish.csv
- CodeAndData/Data/Binary-classification identification on cryptographic algorithms/64kb/AES and CAST.csv
- CodeAndData/Data/Binary-classification identification on cryptographic algorithms/64kb/AES and RC2.csv
- CodeAndData/Data/Binary-classification identification on cryptographic algorithms/64kb/Blowfish and CAST .csv
- CodeAndData/Data/Binary-classification identification on cryptographic algorithms/64kb/Blowfish and RC2 .csv
- CodeAndData/Data/Binary-classification identification on cryptographic algorithms/64kb/CAST and RC2 .csv
- CodeAndData/Data/Binary-classification identification on cryptographic algorithms/8kb/
- CodeAndData/Data/Binary-classification identification on cryptographic algorithms/8kb/3DES and Blowfish.csv
- CodeAndData/Data/Binary-classification identification on cryptographic algorithms/8kb/3DES and CAST.csv
- CodeAndData/Data/Binary-classification identification on cryptographic algorithms/8kb/3DES and RC2.csv
- CodeAndData/Data/Binary-classification identification on cryptographic algorithms/8kb/AES and 3DES.csv
- CodeAndData/Data/Binary-classification identification on cryptographic algorithms/8kb/AES and Blowfish.csv
- CodeAndData/Data/Binary-classification identification on cryptographic algorithms/8kb/AES and CAST.csv
- CodeAndData/Data/Binary-classification identification on cryptographic algorithms/8kb/AES and RC2.csv
- CodeAndData/Data/Binary-classification identification on cryptographic algorithms/8kb/Blowfish and CAST .csv
- CodeAndData/Data/Binary-classification identification on cryptographic algorithms/8kb/Blowfish and RC2 .csv
- CodeAndData/Data/Binary-classification identification on cryptographic algorithms/8kb/CAST and RC2 .csv
- CodeAndData/Data/Multi-classification identification on cryptographic algorithms/
- CodeAndData/Data/Multi-classification identification on cryptographic algorithms/1KB.csv
- CodeAndData/Data/Multi-classification identification on cryptographic algorithms/256KB.csv
- CodeAndData/Data/Multi-classification identification on cryptographic algorithms/512KB.csv
- CodeAndData/Data/Multi-classification identification on cryptographic algorithms/64KB.csv
- CodeAndData/Data/Multi-classification identification on cryptographic algorithms/8KB.csv
