# Supplementary material for: A block cipher algorithm identification scheme based on hybrid k-nearest neighbor and random forest algorithm
Source: PeerJ Comput Sci. 2022 Oct 10;8:e1110. doi: 10.7717/peerj-cs.1110 (PMC9575859; doi:10.7717/peerj-cs.1110)
Supplement: Supplemental Information 1 — The Code subfile includes SVM+RF+KNN.py and HKNNRF.py scripts. And the former is three-in-one classic machine learning algorithms as control experiments. The latter is an ensemble learning algorithm proposed based on the advantages of KNN and RF mentioned in our article. Furthermore, the both scripts run the multi-classification experiment under 512KB size for example. The Date subfile includes Binary-classification identification on cryptographic algorithms and Multi-classification identification on cryptographic algorithms. The former contains the data needed to carry out the binary-classification, and the latter contains the data needed to carry out multi-classification. [file peerj-cs-08-1110-s001.zip › CodeAndData/Code/HKNNRF.py]

import numpy as np
import pandas as pd
from sklearn import metrics
from sklearn.datasets import make_classification
from sklearn.linear_model import LogisticRegression, Ridge
from sklearn.naive_bayes import GaussianNB
from sklearn.neighbors import KNeighborsClassifier
from sklearn.ensemble import (RandomTreesEmbedding,RandomForestClassifier,GradientBoostingClassifier)
from sklearn.multiclass import OneVsRestClassifier
from sklearn.neighbors import KNeighborsClassifier
from sklearn.preprocessing import OneHotEncoder
from sklearn.model_selection import train_test_split
from sklearn.metrics import roc_curve,roc_auc_score,accuracy_score,auc
from sklearn.metrics import accuracy_score
from sklearn.metrics import precision_score
from sklearn.metrics import recall_score
from sklearn.metrics import f1_score
import matplotlib.pyplot as plt
from sklearn.neural_network import MLPClassifier

accuracy1=[]
precision1=[]
recall_score1=[]
f1_score1=[]
DictOfPvalue = {}
Dict = {}
n_estimator1=[]
depth1=[]
n_neighbors1=[]

# crypt = pd.read_csv(r"E:\eee\CryptoSystemIdentifier\classification2\data\10features\diffkey\NIST_512kb_keyDiff_5.csv")
crypt = pd.read_csv(r"..\Data\Multi-classification identification on cryptographic algorithms\512KB.csv")
data = crypt.iloc[:,:-1].values   #选择直到数据的倒数第二列
label = crypt.iloc[:, 10].values  #选择数据的第10列作为label
X_train,X_test,Y_train,Y_test = train_test_split(data,label,test_size=0.2,random_state=0)#sklearn包的model_selection模块中提供的随机划分训练集和测试集的函数
X_train_tree,X_train_knn,Y_train_tree,Y_train_knn = train_test_split(X_train,Y_train,test_size=0.5)
for n_estimator in range(80,90):#森林模型中有多少颗树[80, 100, 150, 200, 250]
    for depth in range(1,10):#树的深度[1, 2, 3, 5]
        for n_neighbors in range(5,9):#[300, 400, 500]
            # 随机森林
            RF = RandomForestClassifier(n_estimators=n_estimator, max_depth=depth,oob_score=True)
            OHE = OneHotEncoder()
            KNNRF = KNeighborsClassifier(n_neighbors=n_neighbors)#LogisticRegression(max_iter=maxiter)
            #KNNRF=MLPClassifier(solver='lbfgs', alpha=1e-5, hidden_layer_sizes=(8, 21), random_state=1,max_iter=5000)  # 8,21最好
            RF.fit(X_train_tree, Y_train_tree)#用训练数据集来构造森林
            #RF.apply(X_train_tree)#将森林中的树应用于X，返回叶子索引
            OHE.fit(RF.apply(X_train_tree))#经过独热编码后，特征变成了稀疏的了。这有两个好处，一是解决了分类器不好处理属性数据的问题，二是在一定程度上也起到了扩充特征的作用
            #KNNRF = OneVsRestClassifier(KNNRF)  # 进行多分类转换OVR
            KNNRF.fit(OHE.transform(RF.apply(X_train_knn)), Y_train_knn)#onehot的transform方法输出矩阵为二维稀疏矩阵，使用随机森林构造的特征来训练KNN
            #Y_pred_rf_knn_auc = KNNRF.predict_proba(OHE.transform(RF.apply(X_test)))[:, 1]#预测X的类概率
            Y_pred_rf_knn = KNNRF.predict(OHE.transform(RF.apply(X_test)))#预测X的类
            # print("Accuracy: ", accuracy_score(Y_test, Y_pred_rf_knn))#找出测试值与预测值不同总数除以测试值总数
            # print("precision: ", precision_score(Y_test, Y_pred_rf_knn, average='weighted'))  # 多分类加参数
            # print("recall_score: ", recall_score(Y_test, Y_pred_rf_knn, average='weighted'))
            # print("f1_score: ", f1_score(Y_test, Y_pred_rf_knn, average='micro'))
            #print(n_estimator, depth, maxiter)
            Accuracy0 = accuracy_score(Y_test, Y_pred_rf_knn)
            precision0 = precision_score(Y_test, Y_pred_rf_knn, average='weighted')
            recall_score0 = recall_score(Y_test, Y_pred_rf_knn, average='weighted')
            f1_score0 = f1_score(Y_test, Y_pred_rf_knn, average='micro')
            print("Accuracy: ", Accuracy0)
            print("precision: ", precision0)
            print("recall_score: ", recall_score0)
            print("f1_score: ", f1_score0)
            print("------------")
            accuracy1.append(round(Accuracy0, 3))
            precision1.append(round(precision0, 3))
            recall_score1.append(round(recall_score0, 3))
            f1_score1.append(round(f1_score0, 3))
            n_estimator1.append(n_estimator)
            depth1.append(depth)
            n_neighbors1.append(n_neighbors)
DictOfPvalue={'accuracy1':accuracy1,
              'precision1':precision1,
              'recall_score1':recall_score1,
              'f1_score1':f1_score1,
              'n_estimator1':n_estimator1,
              'depth1':depth1,
              'n_neighbors1':n_neighbors1}
