# Supplementary material for: A block cipher algorithm identification scheme based on hybrid k-nearest neighbor and random forest algorithm
Source: PeerJ Comput Sci. 2022 Oct 10;8:e1110. doi: 10.7717/peerj-cs.1110 (PMC9575859; doi:10.7717/peerj-cs.1110)
Supplement: Supplemental Information 1 — The Code subfile includes SVM+RF+KNN.py and HKNNRF.py scripts. And the former is three-in-one classic machine learning algorithms as control experiments. The latter is an ensemble learning algorithm proposed based on the advantages of KNN and RF mentioned in our article. Furthermore, the both scripts run the multi-classification experiment under 512KB size for example. The Date subfile includes Binary-classification identification on cryptographic algorithms and Multi-classification identification on cryptographic algorithms. The former contains the data needed to carry out the binary-classification, and the latter contains the data needed to carry out multi-classification. [file peerj-cs-08-1110-s001.zip › CodeAndData/Data/Binary-classification identification on cryptographic algorithms/1kb/3DES and CAST.csv]

aetPValue	custPValue	dtfPValue	fwbtPValue	lrobPValue	mtPValue	retPValue	revtPValue	runsPValue	stPValue	lable
0.253	0.028	0.191	0.04	0.078	0.016	0.132	0.068	0.708	0.257	1
0.585	0.672	0.615	0.531	0.292	0.569	0	0.28	0.601	0.438	1
0.112	0.122	0.106	0.364	0	0.105	0.116	0.115	0.239	0.084	1
0.508	0.214	0.615	0.488	0.125	0.219	0.053	0.011	0.209	0.456	1
0.112	0.034	0.799	0.074	0.299	0.081	0.025	0.248	0.028	0.119	1
0.527	0.094	0.803	0.126	0.869	0.085	0	0.046	0.792	0.544	1
0.484	0.384	0.687	0.438	0.223	0.346	0	0.021	0.386	0.471	1
0.581	0.535	0.481	0.798	0.2	0.469	0.161	0.132	0.935	0.21	1
0.42	0.723	0.767	0.308	0.203	0.525	0.055	0.161	0.141	0.408	1
0.785	0.072	0.086	0.595	0.537	0.254	0.314	0.117	0.331	0.669	1
0.159	0.414	0.841	0.161	0.722	0.335	0.027	0	0.036	0.146	1
0.104	0.06	0.962	0.678	0.013	0.098	0	0.171	0.509	0.1	1
0.511	0.843	0.421	0.773	0.271	0.965	0.293	0.188	0.965	0.305	1
0.712	0.582	0.799	0.407	0.785	0.476	0.313	0.109	0.771	0.713	1
0.802	0.703	0.727	0.76	0.639	0.956	0	0.137	0.835	0.487	1
0.914	0.138	0.582	0.265	0.445	0.351	0.582	0.312	0.613	0.904	1
0.595	0.805	0.515	0.679	0.229	0.801	0.147	0.012	0.518	0.364	1
0.877	0.672	0.365	0.779	0.511	0.554	0.323	0.414	0.864	0.738	1
0.187	0.054	0.958	0.089	0.612	0.07	0.416	0.245	0.795	0.16	1
0.233	0.097	0.687	0.917	0.019	0.076	0.178	0.06	0.41	0.267	1
0.141	0.369	0.578	0.744	0.524	0.546	0.36	0.094	0.299	0.127	1
0.903	0.327	0.645	0.796	0.312	0.734	0.218	0.154	0.477	0.903	1
0.722	0.255	0.803	0.179	0.26	0.308	0.144	0.113	0.775	0.641	1
0.449	0.498	0.575	0.908	0.091	0.532	0.033	0.268	0.832	0.445	1
0.282	0.308	0.29	0.809	0.086	0.192	0.01	0	0.954	0.15	1
0.558	0.525	0.653	0.286	0.874	0.852	0.055	0.239	0.768	0.195	1
0.069	0.713	0.388	0.524	0.742	0.767	0.501	0.243	0.637	0.066	1
0.563	0.2	0.191	0.488	0.04	0.965	0.447	0.139	0.148	0.545	1
0.672	0.516	0.578	0.481	0.299	0.463	0.046	0.026	0.882	0.393	1
0.39	0.652	0.209	0.512	0.253	0.852	0	0.058	0.411	0.333	1
0.411	0.414	0.123	0.387	0.796	0.476	0.099	0.035	0.433	0.257	1
0.564	0.083	0.023	0.644	0.391	0.093	0.412	0.153	0.711	0.55	1
0.379	0.234	0.615	0.13	0.979	0.148	0.066	0.096	0.282	0.408	1
0.536	0.544	0.421	0.474	0.842	0.895	0.198	0.03	0.965	0.153	1
0.4	0.308	0.484	0.717	0.196	0.293	0.08	0.092	0.232	0.279	1
0.854	0.399	0.365	0.158	0.09	0.405	0.551	0.142	0.385	0.706	1
0.97	0.601	0.292	0.603	0.773	0.701	0.161	0.19	0.716	0.882	1
0.7	0.219	0.882	0.198	0.448	0.215	0.171	0.232	0.261	0.718	1
0.463	0.904	0.928	0.433	0.871	0.983	0.542	0.268	0.065	0.436	1
0.456	0.034	0.515	0.258	0.089	0.026	0	0.251	0.913	0.457	1
0.458	0.853	0.452	0.644	0.781	0.991	0.034	0.243	0.576	0.475	1
0.961	0.525	0.131	0.133	0.583	0.539	0.015	0	0.513	0.911	1
0.229	0.163	0.314	0.692	0.318	0.211	0.492	0.309	0.587	0.222	1
0.535	0.662	0.841	0.886	0.681	0.726	0.183	0.179	0.76	0.153	1
0.583	0.134	0.763	0.886	0.142	0.079	0.255	0.265	0.992	0.584	1
0.085	0.439	0.159	0.398	0.022	0.63	0.44	0.142	0.135	0.082	1
0.775	0.481	0.92	0.586	0.259	0.38	0.152	0.31	0.719	0.487	1
0.864	0.507	0.799	0.107	0.24	0.801	0.019	0.07	0.669	0.761	1
0.81	0.406	0.194	0.797	0.354	0.273	0.382	0.062	0.976	0.807	1
0.089	0.26	0.837	0.42	0.628	0.188	0	0	0.147	0.097	1
0.493	0.308	0.421	0.508	0.467	0.776	0.049	0.055	0.966	0.219	1
0.511	0.362	0.649	0.323	0.192	0.278	0.056	0.364	0.585	0.242	1
0.597	0.348	0.615	0.083	0.957	0.283	0.113	0.112	0.208	0.591	1
0.418	0.631	0.031	0.101	0.784	0.701	0.367	0.349	0.128	0.428	1
0.764	0.805	0.365	0.96	0.781	0.63	0.254	0.051	0.928	0.354	1
0.029	0.957	0.615	0.393	0.095	0.93	0.049	0.039	0.072	0.031	1
0.148	0.464	0.481	0.333	0.531	0.525	0.092	0.238	0.032	0.152	1
0.183	0.128	0.715	0.23	0.271	0.192	0.169	0.218	0.121	0.15	1
0.573	0.662	0.145	0.496	0.228	0.518	0.06	0.117	0.038	0.579	1
0.082	0.447	0.481	0.123	0.129	0.569	0.227	0.264	0.336	0.041	1
0.295	0.774	0.912	0.445	0.39	0.826	0.407	0.37	0.357	0.233	1
0.047	0.592	0.615	0.155	0.684	0.525	0	0.039	0.332	0.041	1
0.599	0.641	0.096	0.948	0.581	0.637	0	0.176	0.803	0.58	1
0.988	0.455	0.266	0.164	0.433	0.742	0	0.087	0.442	0.928	1
0.171	0.455	0.92	0.883	0.957	0.511	0.491	0.162	0.238	0.168	1
0.778	0.244	0.615	0.029	0.858	0.43	0.041	0.012	0.603	0.579	1
0.098	0.067	0.481	0.724	0.168	0.154	0.298	0.255	0.109	0.094	1
0.984	0.795	0.656	0.998	0.83	0.956	0.123	0.383	0.734	0.816	1
0.031	0.805	0.314	0.444	0.808	0.844	0.029	0.22	0.357	0.022	1
0.219	0.122	0.107	0.993	0.561	0.1	0.013	0	0.64	0.221	1
0.169	0.229	0.585	0.642	0.408	0.363	0.092	0.277	0.57	0.15	1
0.808	0.775	0.515	0.876	0.611	0.974	0.023	0.075	0.669	0.789	1
0	0.219	0.391	0.065	0.018	0.151	0.092	0.081	0.216	0	1
0	0.553	0.34	0.441	0.129	0.685	0.03	0.051	0.241	0	1
0.959	0.563	0.649	0.363	0.405	0.767	0.023	0.244	0.503	0.822	1
0.394	0.035	0.063	0.22	0.886	0.026	0.324	0.248	0.775	0.386	1
0.899	0.952	0.13	0.421	0.382	0.983	0.199	0.028	0.497	0.801	1
0.206	0.516	0.225	0.36	0.275	0.584	0	0.147	0.91	0.079	1
0.409	0.544	0.759	0.808	0.503	0.826	0.124	0.057	0.392	0.218	1
0.951	0.563	0.227	0.714	0.867	0.776	0	0.253	0.931	0.65	1
0.587	0.391	0.763	0.245	0.491	0.469	0.173	0.36	0.634	0.249	1
0.903	0.116	0.515	0.818	0.235	0.34	0.11	0	0.554	0.899	1
0.226	0.355	0.268	0.906	0.152	0.283	0	0.013	0.871	0.217	1
0.831	0.272	0.841	0.264	0.502	0.293	0.22	0.211	0.975	0.685	1
0.286	0.239	0.653	0.646	0.703	0.25	0.316	0.097	0.441	0.227	1
0.507	0.582	0.117	0.67	0.922	0.669	0.126	0.076	0.112	0.447	1
0.481	0.879	0.16	0.298	0.383	0.965	0.353	0.112	0.742	0.157	1
0.706	0.266	0.292	0.233	0.912	0.784	0	0	0.547	0.38	1
0.786	0.692	0.924	0.592	0.272	0.965	0.13	0.077	0.614	0.779	1
0.64	0.107	0.546	0.205	0.986	0.263	0	0.276	0.816	0.636	1
0.767	0.489	0.159	0.788	0.969	0.324	0.121	0.017	0.177	0.774	1
0.173	0.723	0.391	0.967	0.795	0.939	0.026	0.301	0.093	0.169	1
0.709	0.985	0.049	0.503	0.609	0.869	0	0.055	0.139	0.582	1
0.283	0.085	0.365	0.816	0.554	0.142	0.119	0.166	0.068	0.321	1
0.301	0.391	0.687	0.353	0.97	0.599	0.053	0.091	0.795	0.292	1
0.316	0.534	0.231	0.152	0.566	0.511	0.075	0	0.864	0.308	1
0.671	0.178	0.119	0.701	0.454	0.399	0.156	0.236	0.586	0.591	1
0.283	0.481	0.035	0.95	0.959	0.335	0.205	0.016	0.362	0.228	1
0.902	0.266	0	0.025	0.682	0.844	0.206	0.213	0.456	0.725	1
0.751	0.723	0.481	0.738	0.914	0.776	0.141	0.019	0.694	0.637	1
0.329	0.682	0.246	0.902	0.584	0.591	0.07	0.294	0.04	0.3	3
0.837	0.692	0.841	0.622	0.102	0.93	0.136	0.154	0.948	0.414	3
0.056	0	1	0.611	0.684	0	0	0.114	0.912	0.061	3
0.898	0.535	0.227	0.103	0.853	0.525	0	0.246	0.262	0.82	3
0.484	0.525	0.266	0.301	0.066	0.456	0.199	0.149	0.426	0.495	3
0.174	0.278	0.421	0.745	0.408	0.188	0.042	0.113	0.858	0.179	3
0.121	0.399	0.841	0.237	0.956	0.405	0.23	0.085	0.14	0.055	3
0.656	0.862	0.546	0.906	0.319	0.948	0.056	0.038	0.709	0.323	3
0.755	0.481	0.546	0.375	0.717	0.709	0.079	0.289	0.644	0.395	3
0.388	0.369	0.421	0.363	0.871	0.584	0.421	0.073	0.581	0.413	3
0.518	0.611	0.763	0.689	0	0.63	0.206	0.168	0.262	0.236	3
0.526	0.076	0.691	0.11	0.095	0.105	0.249	0.11	0.747	0.523	3
0.724	0.439	0.92	0.966	0.873	0.43	0.163	0.031	0.64	0.383	3
0.229	0.834	0.622	0.983	0.621	0.497	0.021	0.029	0.705	0.073	3
0.278	0.284	0.268	0.412	0.799	0.38	0.063	0.134	0.749	0.173	3
0.015	0.553	0.763	0.208	0.487	0.776	0.197	0.117	0.033	0.013	3
0.67	0.631	0.546	0.818	0.71	0.539	0.036	0	0.551	0.626	3
0.954	0.166	0.727	0.059	0.232	0.436	0.187	0.198	0.378	0.954	3
0.308	0.422	0.343	0.553	0.798	0.504	0	0.086	0.579	0.3	3
0.469	0.407	0.016	0.726	0.879	0.357	0.204	0.142	0.133	0.365	3
0.248	0.814	0.578	0.489	0.887	0.784	0.054	0.034	0	0.249	3
0.692	0.713	0.063	0.287	0.505	0.887	0.136	0	0.561	0.353	3
0.918	0.611	0.421	0.594	0.62	0.554	0.09	0.206	0.322	0.918	3
0.283	0.321	0.421	0	0.102	0.369	0.305	0.03	0.09	0.267	3
0.676	0.946	0.92	0.886	0.714	0.844	0.013	0.078	0.056	0.679	3
0.262	0.723	0.421	0.61	0.76	0.677	0.203	0.08	0.084	0.283	3
0.85	0.672	0.615	0.13	0.761	0.844	0.172	0.057	0.196	0.847	3
0.148	0.896	0.421	0.116	0.265	0.965	0.028	0	0.263	0.167	3
0.023	0.455	0.763	0.458	0.797	0.677	0.482	0.18	0.046	0.023	3
0.175	0.455	0.481	0.75	0.956	0.726	0.081	0.011	0.069	0.188	3
0.834	0.266	0.653	0.423	0.89	0.363	0.104	0.32	0.964	0.53	3
0.039	0.946	0.615	0.508	0.145	0.861	0.278	0.071	0.496	0.037	3
0	0	0.319	0.068	0.59	0	0.233	0.106	0.352	0	3
0.411	0.516	0.268	0.433	0.827	0.405	0.114	0.061	0.651	0.223	3
0.49	0.17	0.421	0.785	0.537	0.188	0.083	0.227	0.829	0.425	3
0.739	0.261	0.649	0.899	0.56	0.288	0.063	0	0.429	0.756	3
0.508	0.507	0.056	0.697	0.677	0.693	0.103	0.096	0.11	0.519	3
0.724	0.376	0.481	0.113	0.051	0.726	0.082	0.19	0.843	0.704	3
0.317	0.764	0.763	0.241	0.411	0.895	0	0.026	0.809	0.313	3
0.103	0.196	0.191	0.679	0.412	0.293	0.145	0.074	0.785	0.091	3
0.131	0.601	0.368	0.959	0.118	0.878	0.209	0.034	0.726	0.025	3
0.738	0.284	0.512	0.464	0.066	0.504	0.219	0.344	0.594	0.531	3
0.674	0.713	0.07	0.703	0.571	0.525	0.237	0.074	0.033	0.671	3
0.77	0.672	0.841	0.024	0.562	1	0.212	0.182	0.554	0.339	3
0.179	0.376	0.449	0.827	0.046	0.386	0.119	0.506	0.458	0.131	3
0.451	0.805	0.615	0.682	0.119	0.861	0.101	0.024	0.497	0.188	3
0.742	0.703	0.481	0.701	0.546	0.809	0.073	0.047	0.303	0.748	3
0.172	0.26	0	0.499	0.988	0.292	0.196	0.268	0.269	0.056	3
0.555	0.063	0.227	0.1	0.374	0.245	0.104	0.165	0.487	0.434	3
0.951	0.209	0.118	0.974	0.236	0.606	0.085	0	0.667	0.709	3
0.855	0.044	0.133	0.315	0.328	0.313	0	0.046	0.518	0.819	3
0.381	0.692	0.268	0.775	0.441	0.483	0.361	0	0.746	0.379	3
0.722	0.234	0.227	0.264	0.191	0.245	0	0.18	0.534	0.506	3
0.85	0.971	0.13	0.618	0.788	0.93	0.035	0.087	0.511	0.489	3
0.392	0.805	0.582	0.039	0.892	0.685	0.519	0.434	0.269	0.383	3
0.291	0.985	0.524	0.946	0.331	0.904	0.025	0	0.904	0.086	3
0.997	0.692	0.924	0.848	0.572	0.844	0	0.125	0.895	0.91	3
0.065	0.067	0.421	0.185	0.814	0.091	0.124	0.322	0.533	0.063	3
0.332	0.481	0.687	0.679	0.234	0.357	0.174	0.141	0.94	0.286	3
0.836	0.862	0.131	0.538	0.047	0.792	0.222	0.012	0.211	0.84	3
0.047	0.074	0.175	0.369	0.67	0.107	0.125	0.013	0.84	0.05	3
0.206	0.244	0.653	0.916	0.215	0.133	0	0	0.231	0.209	3
0.437	0.04	0.755	0.476	0.139	0.046	0.148	0	0.947	0.449	3
0.307	0.071	0.338	0.522	0.156	0.05	0.066	0.17	0.607	0.302	3
0.225	0.498	0.131	0.575	0.884	0.709	0.305	0.118	0.418	0.081	3
0.14	0.376	0.962	0.565	0.228	0.653	0.114	0.016	0.488	0.062	3
0.863	0.795	0.582	0.942	0.259	0.561	0	0.034	0.401	0.692	3
0.815	0.334	0.455	0.792	0.21	0.298	0	0.031	0.743	0.735	3
0.038	0.055	0.481	0.591	0.741	0.051	0.105	0.116	0.678	0.045	3
0.96	0.957	0.481	0.428	0.61	1	0.052	0.125	0.809	0.833	3
0.415	0.582	0.803	0.862	0.573	0.869	0.323	0.182	0.751	0.131	3
0.519	0.785	0.394	0.863	0.561	0.591	0.063	0.018	0.994	0.503	3
0.144	0.774	0.086	0.95	0.748	0.584	0	0.075	0.053	0.139	3
0.852	0.824	0.763	0.761	0.689	0.792	0.014	0.077	0.584	0.462	3
0.892	0.321	0.314	0.472	0.269	0.228	0.23	0.214	0.514	0.893	3
0.848	0.795	0.691	0.792	0.105	0.844	0	0.012	0.965	0.531	3
0.533	0.234	0.687	0.964	0.41	0.211	0.208	0.02	0.162	0.53	3
0.42	0.178	0.026	0.775	0.178	0.469	0.168	0.013	0.649	0.165	3
0.663	0.862	0.687	0.71	0.531	0.948	0.03	0.019	0.709	0.267	3
0.732	0.278	0.421	0.155	0.864	0.43	0.172	0.277	0.342	0.729	3
0.32	0.321	0.882	0.296	0.607	0.185	0.063	0.264	0.461	0.194	3
0.647	0.249	0.491	0.96	0.613	0.303	0.19	0.111	0.939	0.415	3
0.032	0.422	0.803	0.138	0	0.25	0.104	0.132	0.028	0.046	3
0.016	0.525	0.191	0.979	0.061	0.63	0.341	0.073	0.679	0.015	3
0.601	0.163	0.449	0.398	0.305	0.751	0.023	0.276	0.533	0.403	3
0.013	0.507	0.546	0.054	0.494	0.913	0.04	0.027	0.525	0.013	3
0.649	0.255	0.056	0.252	0.207	0.417	0.189	0.041	0.953	0.638	3
0.681	0.174	0.763	0.065	0.242	0.809	0	0	0.196	0.66	3
0.907	0.682	0.394	0.606	0.952	0.939	0.149	0.044	0.215	0.776	3
0.163	0.166	0.615	0.736	0.015	0.93	0.225	0.244	0.228	0.123	3
0.226	0.229	0.996	0.05	0.25	0.948	0.106	0.233	0.759	0.215	3
0.665	0.071	0.452	0.634	0.987	0.351	0	0.109	0.725	0.669	3
0.36	0.544	0.016	0.161	0.237	0.469	0.105	0.288	0.814	0.128	3
0.869	0.407	0.131	0.655	0.732	0.525	0.082	0.097	0.281	0.714	3
0.39	0.946	0.292	0.751	0.292	0.956	0	0.082	0.07	0.388	3
0.686	0.03	0.687	0.279	0.91	0.041	0.026	0.07	0.393	0.682	3
0.091	0.348	0.056	0.945	0.415	0.357	0.026	0.288	0.029	0.126	3
0.887	0.957	0.618	0.777	0.453	0.913	0.04	0.058	0.759	0.642	3
0.394	0.438	0.799	0.777	0.445	0.576	0	0.437	0.201	0.25	3
0.598	0.611	0.421	0.573	0.689	0.693	0.274	0.175	0.774	0.386	3
