# Supplementary material for: A block cipher algorithm identification scheme based on hybrid k-nearest neighbor and random forest algorithm
Source: PeerJ Comput Sci. 2022 Oct 10;8:e1110. doi: 10.7717/peerj-cs.1110 (PMC9575859; doi:10.7717/peerj-cs.1110)
Supplement: Supplemental Information 1 — The Code subfile includes SVM+RF+KNN.py and HKNNRF.py scripts. And the former is three-in-one classic machine learning algorithms as control experiments. The latter is an ensemble learning algorithm proposed based on the advantages of KNN and RF mentioned in our article. Furthermore, the both scripts run the multi-classification experiment under 512KB size for example. The Date subfile includes Binary-classification identification on cryptographic algorithms and Multi-classification identification on cryptographic algorithms. The former contains the data needed to carry out the binary-classification, and the latter contains the data needed to carry out multi-classification. [file peerj-cs-08-1110-s001.zip › CodeAndData/Data/Binary-classification identification on cryptographic algorithms/1kb/3DES and RC2.csv]

aetPValue	custPValue	dtfPValue	fwbtPValue	lrobPValue	mtPValue	retPValue	revtPValue	runsPValue	stPValue	lable
0.253	0.028	0.191	0.04	0.078	0.016	0.132	0.068	0.708	0.257	1
0.585	0.672	0.615	0.531	0.292	0.569	0	0.28	0.601	0.438	1
0.112	0.122	0.106	0.364	0	0.105	0.116	0.115	0.239	0.084	1
0.508	0.214	0.615	0.488	0.125	0.219	0.053	0.011	0.209	0.456	1
0.112	0.034	0.799	0.074	0.299	0.081	0.025	0.248	0.028	0.119	1
0.527	0.094	0.803	0.126	0.869	0.085	0	0.046	0.792	0.544	1
0.484	0.384	0.687	0.438	0.223	0.346	0	0.021	0.386	0.471	1
0.581	0.535	0.481	0.798	0.2	0.469	0.161	0.132	0.935	0.21	1
0.42	0.723	0.767	0.308	0.203	0.525	0.055	0.161	0.141	0.408	1
0.785	0.072	0.086	0.595	0.537	0.254	0.314	0.117	0.331	0.669	1
0.159	0.414	0.841	0.161	0.722	0.335	0.027	0	0.036	0.146	1
0.104	0.06	0.962	0.678	0.013	0.098	0	0.171	0.509	0.1	1
0.511	0.843	0.421	0.773	0.271	0.965	0.293	0.188	0.965	0.305	1
0.712	0.582	0.799	0.407	0.785	0.476	0.313	0.109	0.771	0.713	1
0.802	0.703	0.727	0.76	0.639	0.956	0	0.137	0.835	0.487	1
0.914	0.138	0.582	0.265	0.445	0.351	0.582	0.312	0.613	0.904	1
0.595	0.805	0.515	0.679	0.229	0.801	0.147	0.012	0.518	0.364	1
0.877	0.672	0.365	0.779	0.511	0.554	0.323	0.414	0.864	0.738	1
0.187	0.054	0.958	0.089	0.612	0.07	0.416	0.245	0.795	0.16	1
0.233	0.097	0.687	0.917	0.019	0.076	0.178	0.06	0.41	0.267	1
0.141	0.369	0.578	0.744	0.524	0.546	0.36	0.094	0.299	0.127	1
0.903	0.327	0.645	0.796	0.312	0.734	0.218	0.154	0.477	0.903	1
0.722	0.255	0.803	0.179	0.26	0.308	0.144	0.113	0.775	0.641	1
0.449	0.498	0.575	0.908	0.091	0.532	0.033	0.268	0.832	0.445	1
0.282	0.308	0.29	0.809	0.086	0.192	0.01	0	0.954	0.15	1
0.558	0.525	0.653	0.286	0.874	0.852	0.055	0.239	0.768	0.195	1
0.069	0.713	0.388	0.524	0.742	0.767	0.501	0.243	0.637	0.066	1
0.563	0.2	0.191	0.488	0.04	0.965	0.447	0.139	0.148	0.545	1
0.672	0.516	0.578	0.481	0.299	0.463	0.046	0.026	0.882	0.393	1
0.39	0.652	0.209	0.512	0.253	0.852	0	0.058	0.411	0.333	1
0.411	0.414	0.123	0.387	0.796	0.476	0.099	0.035	0.433	0.257	1
0.564	0.083	0.023	0.644	0.391	0.093	0.412	0.153	0.711	0.55	1
0.379	0.234	0.615	0.13	0.979	0.148	0.066	0.096	0.282	0.408	1
0.536	0.544	0.421	0.474	0.842	0.895	0.198	0.03	0.965	0.153	1
0.4	0.308	0.484	0.717	0.196	0.293	0.08	0.092	0.232	0.279	1
0.854	0.399	0.365	0.158	0.09	0.405	0.551	0.142	0.385	0.706	1
0.97	0.601	0.292	0.603	0.773	0.701	0.161	0.19	0.716	0.882	1
0.7	0.219	0.882	0.198	0.448	0.215	0.171	0.232	0.261	0.718	1
0.463	0.904	0.928	0.433	0.871	0.983	0.542	0.268	0.065	0.436	1
0.456	0.034	0.515	0.258	0.089	0.026	0	0.251	0.913	0.457	1
0.458	0.853	0.452	0.644	0.781	0.991	0.034	0.243	0.576	0.475	1
0.961	0.525	0.131	0.133	0.583	0.539	0.015	0	0.513	0.911	1
0.229	0.163	0.314	0.692	0.318	0.211	0.492	0.309	0.587	0.222	1
0.535	0.662	0.841	0.886	0.681	0.726	0.183	0.179	0.76	0.153	1
0.583	0.134	0.763	0.886	0.142	0.079	0.255	0.265	0.992	0.584	1
0.085	0.439	0.159	0.398	0.022	0.63	0.44	0.142	0.135	0.082	1
0.775	0.481	0.92	0.586	0.259	0.38	0.152	0.31	0.719	0.487	1
0.864	0.507	0.799	0.107	0.24	0.801	0.019	0.07	0.669	0.761	1
0.81	0.406	0.194	0.797	0.354	0.273	0.382	0.062	0.976	0.807	1
0.089	0.26	0.837	0.42	0.628	0.188	0	0	0.147	0.097	1
0.493	0.308	0.421	0.508	0.467	0.776	0.049	0.055	0.966	0.219	1
0.511	0.362	0.649	0.323	0.192	0.278	0.056	0.364	0.585	0.242	1
0.597	0.348	0.615	0.083	0.957	0.283	0.113	0.112	0.208	0.591	1
0.418	0.631	0.031	0.101	0.784	0.701	0.367	0.349	0.128	0.428	1
0.764	0.805	0.365	0.96	0.781	0.63	0.254	0.051	0.928	0.354	1
0.029	0.957	0.615	0.393	0.095	0.93	0.049	0.039	0.072	0.031	1
0.148	0.464	0.481	0.333	0.531	0.525	0.092	0.238	0.032	0.152	1
0.183	0.128	0.715	0.23	0.271	0.192	0.169	0.218	0.121	0.15	1
0.573	0.662	0.145	0.496	0.228	0.518	0.06	0.117	0.038	0.579	1
0.082	0.447	0.481	0.123	0.129	0.569	0.227	0.264	0.336	0.041	1
0.295	0.774	0.912	0.445	0.39	0.826	0.407	0.37	0.357	0.233	1
0.047	0.592	0.615	0.155	0.684	0.525	0	0.039	0.332	0.041	1
0.599	0.641	0.096	0.948	0.581	0.637	0	0.176	0.803	0.58	1
0.988	0.455	0.266	0.164	0.433	0.742	0	0.087	0.442	0.928	1
0.171	0.455	0.92	0.883	0.957	0.511	0.491	0.162	0.238	0.168	1
0.778	0.244	0.615	0.029	0.858	0.43	0.041	0.012	0.603	0.579	1
0.098	0.067	0.481	0.724	0.168	0.154	0.298	0.255	0.109	0.094	1
0.984	0.795	0.656	0.998	0.83	0.956	0.123	0.383	0.734	0.816	1
0.031	0.805	0.314	0.444	0.808	0.844	0.029	0.22	0.357	0.022	1
0.219	0.122	0.107	0.993	0.561	0.1	0.013	0	0.64	0.221	1
0.169	0.229	0.585	0.642	0.408	0.363	0.092	0.277	0.57	0.15	1
0.808	0.775	0.515	0.876	0.611	0.974	0.023	0.075	0.669	0.789	1
0	0.219	0.391	0.065	0.018	0.151	0.092	0.081	0.216	0	1
0	0.553	0.34	0.441	0.129	0.685	0.03	0.051	0.241	0	1
0.959	0.563	0.649	0.363	0.405	0.767	0.023	0.244	0.503	0.822	1
0.394	0.035	0.063	0.22	0.886	0.026	0.324	0.248	0.775	0.386	1
0.899	0.952	0.13	0.421	0.382	0.983	0.199	0.028	0.497	0.801	1
0.206	0.516	0.225	0.36	0.275	0.584	0	0.147	0.91	0.079	1
0.409	0.544	0.759	0.808	0.503	0.826	0.124	0.057	0.392	0.218	1
0.951	0.563	0.227	0.714	0.867	0.776	0	0.253	0.931	0.65	1
0.587	0.391	0.763	0.245	0.491	0.469	0.173	0.36	0.634	0.249	1
0.903	0.116	0.515	0.818	0.235	0.34	0.11	0	0.554	0.899	1
0.226	0.355	0.268	0.906	0.152	0.283	0	0.013	0.871	0.217	1
0.831	0.272	0.841	0.264	0.502	0.293	0.22	0.211	0.975	0.685	1
0.286	0.239	0.653	0.646	0.703	0.25	0.316	0.097	0.441	0.227	1
0.507	0.582	0.117	0.67	0.922	0.669	0.126	0.076	0.112	0.447	1
0.481	0.879	0.16	0.298	0.383	0.965	0.353	0.112	0.742	0.157	1
0.706	0.266	0.292	0.233	0.912	0.784	0	0	0.547	0.38	1
0.786	0.692	0.924	0.592	0.272	0.965	0.13	0.077	0.614	0.779	1
0.64	0.107	0.546	0.205	0.986	0.263	0	0.276	0.816	0.636	1
0.767	0.489	0.159	0.788	0.969	0.324	0.121	0.017	0.177	0.774	1
0.173	0.723	0.391	0.967	0.795	0.939	0.026	0.301	0.093	0.169	1
0.709	0.985	0.049	0.503	0.609	0.869	0	0.055	0.139	0.582	1
0.283	0.085	0.365	0.816	0.554	0.142	0.119	0.166	0.068	0.321	1
0.301	0.391	0.687	0.353	0.97	0.599	0.053	0.091	0.795	0.292	1
0.316	0.534	0.231	0.152	0.566	0.511	0.075	0	0.864	0.308	1
0.671	0.178	0.119	0.701	0.454	0.399	0.156	0.236	0.586	0.591	1
0.283	0.481	0.035	0.95	0.959	0.335	0.205	0.016	0.362	0.228	1
0.902	0.266	0	0.025	0.682	0.844	0.206	0.213	0.456	0.725	1
0.751	0.723	0.481	0.738	0.914	0.776	0.141	0.019	0.694	0.637	1
0.386	0.255	0.394	0.061	0.894	0.504	0.049	0.04	0.075	0.383	4
0.84	0.472	0.546	0.068	0.908	0.709	0.123	0.395	0.255	0.777	4
0.112	0.525	0.649	0.086	0.589	0.685	0.23	0.358	0	0.109	4
0.312	0	0.268	0.42	0.377	0.012	0.073	0.025	0.301	0.317	4
0.071	0.272	0.585	0.801	0.181	0.374	0	0	0.512	0.069	4
0.019	0	0.229	0.106	0.611	0	0.073	0.261	0	0.02	4
0.296	0.399	0.118	0.707	0.758	0.49	0	0.043	0.327	0.278	4
0.88	0.234	0.227	0.243	0.266	0.273	0.031	0.049	0.871	0.83	4
0.3	0.384	0.37	0.176	0.553	0.369	0.018	0.377	0.435	0.167	4
0.176	0.662	0.394	0.407	0.876	0.869	0	0.201	0.974	0.181	4
0.841	0.234	0.421	0.142	0.116	0.324	0.133	0.213	0.411	0.696	4
0.504	0.43	0.087	0.14	0.573	0.346	0	0.17	0.766	0.499	4
0.621	0.399	0.191	0.379	0.951	0.43	0.07	0.396	0.995	0.473	4
0.942	0.592	0.421	0.815	0.53	0.844	0.092	0.027	0.93	0.656	4
0.406	0.029	0.314	0.262	0.292	0.03	0	0.031	0.753	0.418	4
0.331	0.407	0.878	0.152	0.215	0.921	0.453	0.101	0.215	0.11	4
0.649	0.17	0.106	0.158	0.941	0.119	0.158	0.263	0.633	0.651	4
0.61	0.032	0.763	0.462	0.641	0.066	0.01	0.028	0.316	0.609	4
0.249	0.862	0.292	0.197	0.871	0.784	0.157	0.106	0.561	0.243	4
0.621	0.553	0.34	0.749	0.028	0.606	0.191	0.12	0.214	0.577	4
0.184	0.032	0.048	0.829	0.968	0.016	0	0.289	0.671	0.185	4
0.633	0.261	0.578	0.669	0.04	0.622	0.028	0.493	0.769	0.229	4
0.675	0.131	0.841	0.098	0.395	0.645	0.012	0.097	0.294	0.402	4
0.134	0.028	0.962	0.132	0.248	0.023	0.379	0.26	0.708	0.14	4
0.719	0.137	0.691	0.1	0.744	0.236	0	0.286	0.506	0.609	4
0.464	0.196	0.418	0.878	0.836	0.283	0.06	0.089	0.853	0.466	4
0.19	0.122	0.268	0.04	0.184	0.109	0.222	0.206	0.024	0.184	4
0.421	0.611	0.452	0.621	0.242	0.399	0.01	0.056	0.712	0.302	4
0.676	0.174	0.763	0.423	0.755	0.273	0.099	0.068	0.102	0.695	4
0.955	0.174	0.687	0.765	0.227	0.245	0.233	0.146	0.884	0.956	4
0.361	0.196	0.159	0.437	0.026	0.228	0.099	0.219	0.03	0.364	4
0.076	0.414	0.035	0.688	0.509	0.303	0.304	0.061	0.437	0.07	4
0.179	0.814	0.481	0.881	0.389	0.726	0.111	0.03	0	0.175	4
0.562	0.174	0.763	0.686	0.267	0.196	0.046	0.194	0.325	0.568	4
0.538	0.703	0.799	0.47	0.997	0.852	0	0.123	0.476	0.525	4
0.775	0.652	0.515	0.519	0.912	0.622	0.106	0.278	0.748	0.352	4
0.046	0.348	0.271	0.052	0.05	0.709	0.119	0.255	0.01	0.048	4
0.915	0.348	0.518	0.347	0.833	0.532	0.059	0.025	0.666	0.77	4
0.916	0.672	0	0.284	0.858	0.887	0.211	0.051	0.717	0.692	4
0.948	0.805	0.841	0.852	0.688	0.792	0	0.069	0.861	0.739	4
0.794	0.072	0.505	0.655	0.366	0.398	0	0	0.647	0.65	4
0.974	0.592	0.841	0.694	0.672	0.726	0.018	0.025	0.758	0.748	4
0.031	0.105	0.118	0.852	0.631	0.375	0	0.015	0	0.025	4
0.132	0.102	0.227	0.32	0.574	0.109	0.29	0.414	0.493	0.132	4
0.295	0.314	0	0	0.733	0.685	0	0.258	0.836	0.08	4
0.058	0.489	0.248	0.437	0.095	0.591	0.091	0.452	0.976	0.06	4
0.47	0.631	0.087	0.42	0.999	0.63	0.395	0.041	0.963	0.476	4
0.208	0.234	0.763	0.134	0.381	0.405	0.041	0.234	0.699	0.206	4
0.802	0.498	0.365	0.164	0.243	0.776	0.043	0.086	0.539	0.774	4
0.078	0.703	0.803	0.553	0.393	0.701	0.234	0.438	0.012	0.074	4
0.365	0.327	0.343	0.06	0.079	0.192	0.015	0.083	0.138	0.363	4
0.747	0.489	0.452	0.489	0.719	0.869	0.422	0.156	0.547	0.453	4
0.364	0.266	0.815	0.516	0.42	0.503	0	0	0.222	0.303	4
0.924	0.879	0.191	0.232	0.911	0.878	0.266	0.169	0.511	0.771	4
0.418	0.516	0.796	0.933	0.895	0.449	0.362	0.157	0.096	0.403	4
0.163	0.219	0.546	0.65	0.574	0.324	0.057	0.044	0.011	0.158	4
0.74	0.399	0.653	0.683	0.892	0.504	0.206	0.351	0.618	0.398	4
0.458	0.348	0.271	0.348	0.992	0.895	0.216	0.052	0.982	0.443	4
0.015	0.131	0.92	0.145	0.91	0.203	0.08	0.311	0.642	0	4
0.318	0.013	0.012	0.42	0.536	0.154	0	0.391	0.539	0.33	4
0.632	0.151	0.191	0.33	0.855	0.188	0.229	0.25	0.915	0.629	4
0.734	0.234	0.227	0.367	0.828	0.161	0.071	0.212	0.844	0.636	4
0.438	0.723	0.131	0.721	0.574	0.759	0.329	0.143	0.204	0.226	4
0.457	0.682	1	0.296	0.726	0.599	0.072	0.39	0.022	0.444	4
0.526	0.229	0	0.055	0.827	0.157	0.078	0.184	0.308	0.396	4
0.146	0.125	0.133	0.541	0.843	0.228	0.236	0.135	0.543	0.038	4
0.943	0.214	0.159	0.6	0.629	0.335	0.125	0.033	0.637	0.83	4
0.629	0.062	0.924	0.52	0.271	0.219	0	0.019	0.9	0.624	4
0.261	0.073	0.035	0.201	0.25	0.109	0.059	0.23	0.129	0.262	4
0.051	0.138	0.131	0.118	0	0.313	0.35	0.088	0.308	0.046	4
0.71	0.391	0.844	0.67	0.779	0.38	0.274	0.205	0.32	0.563	4
0.622	0.672	0.92	0.179	0.87	0.776	0.28	0.309	0.357	0.51	4
0.812	0.328	0.087	0.887	0.429	0.693	0.033	0.056	0.356	0.612	4
0.681	0.334	0.421	0.169	0.715	0.584	0.096	0.065	0.863	0.482	4
0.296	0.051	0.314	0.864	0.074	0.076	0	0	0.834	0.264	4
0.623	0.302	0.763	0.199	0.291	0.469	0	0	0.126	0.613	4
0.305	0.037	0.92	0.472	0.07	0.091	0	0.098	0.045	0.302	4
0.428	0.012	0.615	0.171	0.015	0	0	0.472	0.668	0.428	4
0.902	0.407	0.119	0.378	0.329	0.701	0.264	0.044	0.491	0.758	4
0.794	0.187	0.227	0.274	0.781	0.174	0.188	0.023	0.708	0.784	4
0.064	0.163	0.546	0.056	0.941	0.188	0.133	0.223	0.304	0.021	4
0.683	0.631	0.027	0.088	0.562	0.792	0	0	0.314	0.565	4
0.23	0.29	0.512	0.024	0.108	0.463	0.112	0.488	0.09	0.215	4
0.684	0.672	0.064	0.072	0.883	0.869	0.285	0.457	0.922	0.324	4
0.615	0.25	0.338	0.018	0.97	0.637	0.103	0.37	0.816	0.296	4
0.664	0.572	0.314	0.12	0.987	0.965	0.034	0.111	0.405	0.586	4
0.936	0.652	0.268	0.578	0.049	0.878	0.175	0.117	0.313	0.89	4
0.447	0.131	0.039	0.132	0.611	0.224	0.19	0.08	0.772	0.449	4
0.021	0.02	0.515	0.136	0.496	0.021	0	0.226	0.979	0.013	4
0.355	0.196	0.314	0.55	0.112	0.303	0.01	0.101	0.638	0.362	4
0.068	0.037	0.618	0.115	0.083	0.119	0.072	0.077	0.729	0.067	4
0.551	0.843	0.615	0.34	0.993	0.792	0.287	0.105	0.54	0.565	4
0.381	0.183	0.582	0.546	0.55	0.34	0	0.102	0.844	0.373	4
0.124	0.026	0.615	0.068	0.992	0.048	0	0.098	0.862	0.148	4
0.761	0.134	0.645	0.243	0.512	0.2	0.168	0.046	0.936	0.637	4
0.781	0.036	0.698	0.328	0.062	0.136	0.159	0.048	0.512	0.773	4
0.021	0.355	0.723	0.834	0.976	0.576	0.108	0.07	0.024	0.014	4
0.726	0.341	0.418	0.656	0.21	0.614	0	0.081	0.13	0.741	4
0.527	0.621	0.518	0.679	0.779	0.767	0.41	0.055	0.098	0.517	4
0.499	0.341	0.546	0.258	0.593	0.392	0	0	0.361	0.47	4
