# Supplementary material for: A block cipher algorithm identification scheme based on hybrid k-nearest neighbor and random forest algorithm
Source: PeerJ Comput Sci. 2022 Oct 10;8:e1110. doi: 10.7717/peerj-cs.1110 (PMC9575859; doi:10.7717/peerj-cs.1110)
Supplement: Supplemental Information 1 — The Code subfile includes SVM+RF+KNN.py and HKNNRF.py scripts. And the former is three-in-one classic machine learning algorithms as control experiments. The latter is an ensemble learning algorithm proposed based on the advantages of KNN and RF mentioned in our article. Furthermore, the both scripts run the multi-classification experiment under 512KB size for example. The Date subfile includes Binary-classification identification on cryptographic algorithms and Multi-classification identification on cryptographic algorithms. The former contains the data needed to carry out the binary-classification, and the latter contains the data needed to carry out multi-classification. [file peerj-cs-08-1110-s001.zip › CodeAndData/Data/Binary-classification identification on cryptographic algorithms/1kb/AES and Blowfish.csv]

aetPValue	custPValue	dtfPValue	fwbtPValue	lrobPValue	mtPValue	retPValue	revtPValue	runsPValue	stPValue	lable
0.214	0.079	0.449	0.572	0.263	0.122	0.034	0.198	0.165	0.203	0
0.248	0.125	0.227	0.8	0.643	0.069	0.039	0.027	0.047	0.253	0
0.404	0.219	0.962	0.177	0.533	0.351	0.103	0.098	0.484	0.166	0
0.833	0.919	0.92	0.41	0.796	0.844	0.095	0.271	0.346	0.718	0
0.508	0.463	0.684	0.642	0.055	0.726	0.103	0.041	0.63	0.165	0
0.192	0.896	0.365	0.783	0.277	0.878	0	0.153	0.878	0.205	0
0.296	0.785	0.92	0.87	0.491	0.844	0	0	0.324	0.106	0
0.85	0.266	0.515	0.944	0.294	0.411	0.222	0.058	0.355	0.797	0
0.959	0.805	0.691	0.609	0.275	0.677	0.132	0.042	0.963	0.697	0
0.501	0.244	0.121	0.861	0.815	0.329	0.109	0.074	0.743	0.189	0
0.135	0.023	0.338	0	0.947	0.112	0.102	0.04	0.243	0.083	0
0.069	0.334	0.191	0.224	0.373	0.357	0.156	0.221	0	0.069	0
0.382	0.141	0.608	0.406	0.984	0.148	0.053	0.156	0.065	0.396	0
0.379	0.2	0.365	0.732	0.047	0.236	0.109	0	0.377	0.362	0
0.459	0.535	0.615	0.847	0.661	0.693	0.043	0	0.046	0.423	0
0.209	0.602	0.481	0.522	0.227	0.844	0.061	0.074	0.417	0.046	0
0.958	0.814	0.962	0.988	0.981	0.669	0	0.29	0.786	0.682	0
0.883	0.04	0.027	0.425	0.674	0.303	0.47	0.316	0.592	0.883	0
0.661	0.148	0.763	0.025	0.616	0.392	0.089	0.452	0.703	0.651	0
0.468	0.744	0.16	0.026	0.57	0.726	0.292	0.162	0.104	0.284	0
0.943	0.516	0.225	0.384	0.585	0.417	0.092	0.327	0.731	0.754	0
0.177	0.302	0.763	0.952	0.47	0.38	0.031	0.023	0.749	0.038	0
0.712	0.308	0.767	0.096	0.589	0.335	0.173	0.247	0.399	0.43	0
0.779	0.102	0.023	0.207	0.667	0.504	0	0	0.36	0.674	0
0.849	0.621	0.878	0.115	0.075	0.734	0.031	0.012	0.318	0.783	0
0.803	0.439	0.546	0.724	0.253	0.554	0.047	0	0.979	0.481	0
0.889	0.912	0.049	0.582	0.58	0.956	0.102	0.172	0.298	0.706	0
0.834	0.174	0.92	0.074	0.873	0.405	0.061	0.046	0.501	0.7	0
0.795	0.692	0.365	0.273	0.591	0.826	0	0.04	0.878	0.553	0
0.813	0.455	0.799	0.427	0.4	0.904	0.179	0.378	0.939	0.81	0
0.225	0.141	0.763	0.442	0.305	0.219	0	0.527	0.032	0.229	0
0.31	0.631	0.723	0.194	0.142	0.424	0.281	0.034	0.016	0.298	0
0.769	0.041	0.763	0.242	0.982	0.114	0.228	0	0.479	0.775	0
0.667	0.713	0.844	0.78	0.313	0.965	0.142	0.34	0.096	0.551	0
0.019	0.051	0.449	0.718	0.185	0.031	0.22	0.381	0.601	0.021	0
0.345	0.472	0.615	0.388	0.277	0.726	0.01	0.211	0.555	0.336	0
0.997	0.651	0.055	0.731	0.552	0.948	0.201	0.308	0.759	0.968	0
0.978	0.631	0.512	0.397	0.18	0.436	0.338	0.352	0.962	0.901	0
0.786	0.563	0.615	0.357	0.27	0.369	0.237	0.151	0.35	0.761	0
0.873	0.422	0.107	0.481	0.133	0.283	0.046	0.115	0.923	0.718	0
0.35	0.662	0.287	0.533	0.105	0.869	0.013	0.122	0.637	0.342	0
0.364	0.196	0.687	0.13	0.087	0.357	0.182	0.118	0.178	0.298	0
0.184	0.071	0.096	0.034	0.44	0.081	0.187	0.041	0.303	0.178	0
0.45	0.384	0.189	0.16	0.125	0.726	0.457	0.378	0.999	0.456	0
0.814	0.498	0.723	0.622	0.817	0.991	0	0.167	0.591	0.758	0
0.816	0.118	0.33	0.188	0.962	0.177	0.011	0.232	0.749	0.804	0
0.037	0.355	0.543	0.034	0.611	0.726	0.227	0.428	0.087	0.012	0
0.682	0.348	0.242	0.552	0.669	0.734	0.077	0.493	0.297	0.633	0
0.247	0.116	0.841	0.956	0.364	0.196	0.144	0.093	0.892	0.123	0
0.821	0.071	0.227	0.26	0.412	0.125	0.247	0.317	0.627	0.824	0
0.38	0.051	0.837	0.75	0.245	0.046	0.084	0.245	0.93	0.394	0
0.444	0.525	0.848	0.556	0.364	0.693	0.085	0	0.553	0.429	0
0.826	0.205	0.268	0.933	0.336	0.303	0.384	0	0.546	0.641	0
0.28	0.94	0.687	0.974	0.497	0.948	0.357	0.103	0.091	0.198	0
0.469	0.982	0.723	0.194	0.841	0.869	0.139	0.327	0.098	0.361	0
0.78	0.785	0.118	0.876	0.936	0.767	0.331	0.309	0.107	0.778	0
0.55	0.631	0.92	0.1	0.786	0.599	0.24	0.016	0.445	0.216	0
0.271	0.879	0.841	0.727	0.457	0.895	0.212	0.147	0.709	0.076	0
0.432	0.933	0.394	0.908	0.798	0.818	0	0.052	0.576	0.418	0
0.763	0.754	0.421	0.113	0.21	0.861	0	0	0.13	0.759	0
0.584	0.244	0.582	0.389	0.723	0.49	0	0.187	0.479	0.375	0
0.964	0.516	0.575	0.952	0.638	0.956	0	0	0.852	0.831	0
0.828	0.498	0.615	0.421	0.993	0.456	0.013	0.138	0.55	0.525	0
0.677	0.272	0.615	0.252	0.662	0.203	0.364	0.44	0.723	0.571	0
0.492	0.602	0.191	0.515	0.922	0.726	0.42	0.316	0.392	0.245	0
0.541	0.713	0	0.367	0.652	0.742	0.036	0.084	0.777	0.156	0
0.404	0.703	0.582	0.876	0.433	0.424	0.133	0.061	0.513	0.165	0
0.665	0.498	0.191	0.38	0.175	0.63	0.503	0.024	0.95	0.434	0
0.67	0.122	0.365	0.384	0.079	0.211	0.124	0.258	0.892	0.482	0
0.314	0.045	0.582	0.152	0.988	0.078	0	0	0.644	0.295	0
0.1	0.834	1	0.717	0.156	0.809	0.088	0.147	0.614	0.063	0
0.961	0.229	0.844	0.388	0.84	0.456	0	0.12	0.831	0.857	0
0.252	0.151	0.079	0.379	0.392	0.259	0.056	0	0.691	0.08	0
0.726	0.107	0.365	0.105	0.045	0.254	0	0.248	0.787	0.709	0
0.478	0.912	1	0.939	0.927	0.759	0.449	0.165	0.676	0.133	0
0.21	0.341	1	0.852	0.448	0.219	0.204	0.239	0.536	0.213	0
0.15	0.087	0.365	0.102	0.329	0.142	0.027	0.209	0.484	0.092	0
0.664	0.148	0.763	0.46	0.21	0.154	0.023	0.262	0.456	0.653	0
0.602	0.602	0.763	0.852	0.528	0.569	0	0	0.91	0.217	0
0.367	0.888	0.452	0.27	0.995	0.974	0.069	0.225	0.157	0.355	0
0.338	0.155	0.546	0.387	0.139	0.109	0.033	0	0.995	0.332	0
0.942	0.946	0.841	0.738	0.829	0.878	0.08	0.036	0.346	0.88	0
0.806	0.159	0.452	0.342	0.995	0.128	0.305	0.253	0.327	0.809	0
0.344	0.422	0.208	0.03	0.518	0.298	0.282	0.232	0.335	0.233	0
0.808	0.463	0.449	0.718	0	0.801	0.245	0.227	0.436	0.808	0
0.24	0.672	0.021	0.763	0.44	0.525	0	0	0.226	0.252	0
0.562	0.439	0.191	0.913	0.255	0.417	0.245	0	0.388	0.597	0
0.883	0.414	0.515	0.709	0.368	0.463	0.356	0.045	0.252	0.882	0
0.301	0.219	0.189	0.745	0.545	0.196	0.671	0.1	0.075	0.301	0
0.121	0.871	0.01	0.962	0.095	0.921	0.353	0.258	0.637	0.126	0
0.194	0.278	0.248	0.144	0	0.669	0.036	0.022	0.451	0.1	0
0.311	0.205	0.515	0.904	0.957	0.685	0.096	0.073	0.592	0.144	0
0.269	0.321	0.294	0.873	0.866	0.767	0	0	0.717	0.072	0
0.364	0.785	0.958	0.569	0.578	0.801	0.083	0.179	0.701	0.358	0
0.584	0.255	0.227	0.099	0.751	0.236	0	0.151	0.028	0.575	0
0.341	0.692	0.292	0.279	0.367	0.751	0.296	0.327	0.733	0.161	0
0.903	0.824	0.687	0.913	0.928	0.965	0.084	0.111	0.776	0.588	0
0.805	0.033	1	0.689	0.888	0.142	0	0	0.692	0.767	0
0.186	0.369	0.107	0.839	0.863	0.776	0.349	0.421	0.345	0.138	0
0.163	0.026	0.365	0.446	0.65	0.024	0.026	0	0.922	0.147	0
0.485	0.652	0.878	0.701	0.844	0.576	0.326	0.415	0.704	0.183	2
0.681	0.179	0.687	0.553	0.39	0.148	0.118	0.344	0.196	0.674	2
0.398	0.234	0.035	0.214	0.944	0.324	0.042	0	0.199	0.236	2
0.406	0.155	0.615	0.704	0.863	0.181	0.05	0.05	0.585	0.454	2
0.044	0	0.088	0.041	0.243	0	0.247	0	0.749	0.042	2
0.401	0.376	0.159	0.307	0.338	0.709	0.192	0	0.628	0.14	2
0.339	0.29	0.159	0.278	0.169	0.228	0.086	0.178	0.183	0.346	2
0.853	0.163	0.841	0.522	0.171	0.181	0.045	0.013	0.418	0.857	2
0.381	0.553	0.625	0.494	0.926	0.599	0.179	0.047	0.915	0.193	2
0.769	0.384	0.582	0.086	0.496	0.546	0.096	0.161	0.682	0.634	2
0.544	0.234	0.023	0.153	0.108	0.164	0.065	0.427	0.75	0.543	2
0	0.166	0.174	0.598	0.787	0.268	0.031	0.367	0.498	0	2
0.271	0.843	0.546	0.44	0.473	0.826	0.233	0.125	0.039	0.281	2
0.521	0.957	0.924	0.845	0.543	0.93	0.148	0.028	0.497	0.245	2
0.057	0.045	0.653	0.186	0.094	0.112	0.634	0.302	0.48	0.054	2
0.992	0.824	0.882	0.466	0.159	0.887	0.109	0.109	0.669	0.927	2
0.528	0.447	0.05	0.48	0.321	0.532	0.14	0.158	0.121	0.536	2
0.364	0.692	0.719	0.094	0.818	0.784	0.013	0.081	0.318	0.294	2
0.263	0.391	0.763	0.947	0.084	0.726	0.555	0	0.124	0.263	2
0.167	0.525	0.421	0.936	0.192	0.913	0	0.18	0	0.171	2
0.344	0.174	0.92	0.79	0.661	0.13	0.536	0.149	0.647	0.256	2
0.84	0.255	0.615	0.096	0.543	0.369	0	0	0.352	0.814	2
0.127	0.166	0.088	0.754	0.502	0.392	0.347	0.05	0.502	0.052	2
0.639	0.692	0.841	0.401	0.831	0.539	0.026	0.229	0.723	0.614	2
0.953	0.744	1	0.948	0.481	0.614	0	0.057	0.272	0.919	2
0.082	0.224	0.615	0.313	0.559	0.125	0.458	0.153	0.674	0.08	2
0.916	0.302	0.549	0.582	0.552	0.417	0.121	0.094	0.619	0.68	2
0.281	0.805	0.515	0.736	0.284	0.576	0.04	0.038	0.052	0.319	2
0.993	0.946	0.546	0.392	0.341	0.913	0.336	0.49	0.381	0.993	2
0.541	0.085	0.615	0.46	0.323	0.091	0.048	0.11	0.397	0.554	2
0.409	0.455	0.615	0.453	0.659	0.569	0.026	0.097	0.238	0.329	2
0.787	0.151	0.365	0.185	0.915	0.335	0.22	0	0.922	0.785	2
0.984	0.871	0.653	0.113	0.045	0.869	0.177	0.208	0.476	0.852	2
0.882	0.261	0.087	0.421	0.301	0.693	0.036	0.198	0.125	0.878	2
0.46	0.805	0.837	0.144	0.551	0.895	0.06	0.012	0.843	0.189	2
0.638	0.355	0.996	0.263	0.568	0.709	0.403	0.33	0.141	0.629	2
0.267	0.01	1	0.015	0.595	0.018	0	0.134	0.099	0.256	2
0.684	0.187	0.484	0.375	0.929	0.43	0.044	0.295	0.413	0.625	2
0.065	0.314	0.908	0.873	0.74	0.878	0.033	0	0.119	0.02	2
0.525	0.481	0.92	0.474	0.778	0.965	0.051	0.121	0.236	0.527	2
0.344	0.775	0.653	0.79	0.285	0.685	0.034	0.067	0.783	0.094	2
0.536	0.266	0.415	0.828	0.256	0.181	0.053	0.118	0.344	0.533	2
0.038	0.062	0.144	0.05	0.154	0.074	0.052	0.101	0.998	0.041	2
0.205	0.255	0.874	0.639	0.521	0.224	0.039	0	0.275	0.139	2
0.707	0.314	0.691	0.02	0.464	0.283	0.056	0.28	0.766	0.689	2
0.321	0.754	0.248	0.557	0.422	0.532	0.34	0.068	0.781	0.212	2
0.418	0.144	0.481	0.072	0.219	0.303	0.417	0.291	0.547	0.219	2
0.605	0.516	0.759	0.016	0.328	0.584	0	0.024	0.91	0.238	2
0.727	0.498	0	0.14	0.168	0.449	0.035	0.037	0.951	0.69	2
0.302	0.447	0.687	0.917	0.184	0.273	0.033	0.333	0.224	0.163	2
0.751	0.302	0.727	0.515	0.901	0.259	0	0.034	0.915	0.595	2
0.36	0.414	0.687	0.278	0.504	0.283	0.346	0.085	0.621	0.288	2
0.615	0.362	0.227	0.095	0.982	0.614	0	0	0.967	0.22	2
0.31	0.489	0.481	0.874	0.456	0.43	0	0.374	0.064	0.3	2
0.709	0.43	0.481	0.014	0.261	0.569	0.097	0.089	0.864	0.713	2
0.534	0.085	0.131	0.936	0.483	0.083	0.321	0	0.685	0.533	2
0.98	0.122	0.763	0	0.195	0.693	0.146	0.498	0.356	0.98	2
0.462	0.967	0.421	0.931	0.617	0.861	0.022	0.03	0.693	0.299	2
0.033	0.464	0.421	0.868	0.938	0.599	0	0.07	0.695	0.031	2
0.11	0.2	0.107	0.099	0.035	0.357	0.23	0.082	0.375	0.077	2
0.219	0.174	0.29	0.707	0.322	0.128	0.186	0.338	0.361	0.224	2
0.452	0.076	0.097	0.539	0.266	0.102	0.14	0.217	0.256	0.441	2
0.687	0.662	0.175	0.865	0.089	0.818	0.121	0.083	0.423	0.388	2
0.108	0.244	0.578	0.224	0.272	0.904	0.086	0.214	0.259	0.118	2
0.955	0.376	0	0.852	0.232	0.318	0.022	0.159	0.38	0.956	2
0.247	0.805	0.34	0.472	0.188	0.653	0.025	0.025	0.307	0.242	2
0.542	0.219	0.763	0.138	0.337	0.263	0.185	0.062	0.519	0.403	2
0.783	0.362	0.368	0.998	0.459	0.661	0.018	0.016	0.304	0.781	2
0.601	0.049	0.924	0.461	0.833	0.054	0.093	0.144	0.707	0.6	2
0.48	0.278	0.172	0.539	0.208	0.268	0.119	0.212	0.541	0.477	2
0.279	0.489	0.268	0.401	0.562	0.895	0	0.039	0.273	0.173	2
0.38	0.134	0.391	0.408	0.083	0.145	0.272	0.144	0.277	0.377	2
0.467	0.037	0.615	0.587	0.013	0.13	0.122	0.334	0.265	0.438	2
0.602	0.376	0.319	0.419	0.809	0.629	0	0.296	0.481	0.257	2
0.79	0.912	0.421	0.95	0.896	0.809	0.266	0.09	0.456	0.689	2
0.756	0.853	0.449	0.719	0.392	0.956	0.194	0.082	0.974	0.371	2
0.265	0.148	0.421	0.953	0.806	0.245	0	0.077	0.052	0.267	2
0.308	0.384	0.546	0.063	0.559	0.456	0.059	0.213	0.603	0.227	2
0.162	0.214	0.645	0.701	0.203	0.717	0.116	0.332	0.04	0.12	2
0.889	0.507	0.611	0.936	0.831	0.324	0	0.038	0.653	0.731	2
0.107	0.376	0.191	0.767	0.353	0.219	0.096	0.017	0.882	0.119	2
0.861	0.843	0.421	0	0.445	0.948	0.256	0.195	0.273	0.717	2
0.777	0.489	0.837	0.329	0.192	0.629	0.088	0.02	0.811	0.767	2
0.728	0.234	0.546	0.411	0.763	0.203	0.053	0.453	0.916	0.476	2
0.284	0.553	0.227	0.31	0.287	0.63	0.203	0.126	0.538	0.124	2
0.967	0.723	0.107	0.2	0.93	0.878	0.226	0.098	0.861	0.69	2
0.815	0.651	0.368	0.714	0.599	0.554	0.197	0.183	0.642	0.82	2
0.852	0.843	0.039	0.596	0.958	0.818	0.103	0.113	0.241	0.854	2
0.991	0.888	0.615	0.305	0.356	0.948	0.038	0.431	0.335	0.967	2
0.918	0.255	0.763	0.363	0.808	0.759	0.219	0.217	0.725	0.816	2
0.857	0.879	0.452	0.906	0.506	0.991	0.08	0.025	0.449	0.608	2
0.258	0.026	0.159	0.115	0.45	0.1	0	0.083	0.422	0.24	2
0.815	0.996	0.841	0.595	0.102	0.983	0.115	0.06	0.293	0.537	2
0.902	0.399	0.763	0.906	0.946	0.742	0	0.148	0.538	0.904	2
0.21	0.843	0.723	0.1	0.662	0.852	0.283	0.125	0.185	0.11	2
0.134	0.11	0.481	0.994	0.998	0.1	0.172	0	0.286	0.14	2
0.302	0.085	0.044	0.834	0.25	0.072	0	0.012	0.719	0.313	2
0.79	0.682	0.92	0.054	0.467	0.483	0.064	0.124	0.831	0.559	2
0.351	0.196	0.131	0.168	0.678	0.392	0.282	0.523	0.032	0.376	2
0.818	0.455	0.317	0.449	0.848	0.677	0.351	0.158	0.302	0.786	2
