# Supplementary material for: A block cipher algorithm identification scheme based on hybrid k-nearest neighbor and random forest algorithm
Source: PeerJ Comput Sci. 2022 Oct 10;8:e1110. doi: 10.7717/peerj-cs.1110 (PMC9575859; doi:10.7717/peerj-cs.1110)
Supplement: Supplemental Information 1 — The Code subfile includes SVM+RF+KNN.py and HKNNRF.py scripts. And the former is three-in-one classic machine learning algorithms as control experiments. The latter is an ensemble learning algorithm proposed based on the advantages of KNN and RF mentioned in our article. Furthermore, the both scripts run the multi-classification experiment under 512KB size for example. The Date subfile includes Binary-classification identification on cryptographic algorithms and Multi-classification identification on cryptographic algorithms. The former contains the data needed to carry out the binary-classification, and the latter contains the data needed to carry out multi-classification. [file peerj-cs-08-1110-s001.zip › CodeAndData/Data/Binary-classification identification on cryptographic algorithms/1kb/AES and CAST.csv]

aetPValue	custPValue	dtfPValue	fwbtPValue	lrobPValue	mtPValue	retPValue	revtPValue	runsPValue	stPValue	lable
0.214	0.079	0.449	0.572	0.263	0.122	0.034	0.198	0.165	0.203	0
0.248	0.125	0.227	0.8	0.643	0.069	0.039	0.027	0.047	0.253	0
0.404	0.219	0.962	0.177	0.533	0.351	0.103	0.098	0.484	0.166	0
0.833	0.919	0.92	0.41	0.796	0.844	0.095	0.271	0.346	0.718	0
0.508	0.463	0.684	0.642	0.055	0.726	0.103	0.041	0.63	0.165	0
0.192	0.896	0.365	0.783	0.277	0.878	0	0.153	0.878	0.205	0
0.296	0.785	0.92	0.87	0.491	0.844	0	0	0.324	0.106	0
0.85	0.266	0.515	0.944	0.294	0.411	0.222	0.058	0.355	0.797	0
0.959	0.805	0.691	0.609	0.275	0.677	0.132	0.042	0.963	0.697	0
0.501	0.244	0.121	0.861	0.815	0.329	0.109	0.074	0.743	0.189	0
0.135	0.023	0.338	0	0.947	0.112	0.102	0.04	0.243	0.083	0
0.069	0.334	0.191	0.224	0.373	0.357	0.156	0.221	0	0.069	0
0.382	0.141	0.608	0.406	0.984	0.148	0.053	0.156	0.065	0.396	0
0.379	0.2	0.365	0.732	0.047	0.236	0.109	0	0.377	0.362	0
0.459	0.535	0.615	0.847	0.661	0.693	0.043	0	0.046	0.423	0
0.209	0.602	0.481	0.522	0.227	0.844	0.061	0.074	0.417	0.046	0
0.958	0.814	0.962	0.988	0.981	0.669	0	0.29	0.786	0.682	0
0.883	0.04	0.027	0.425	0.674	0.303	0.47	0.316	0.592	0.883	0
0.661	0.148	0.763	0.025	0.616	0.392	0.089	0.452	0.703	0.651	0
0.468	0.744	0.16	0.026	0.57	0.726	0.292	0.162	0.104	0.284	0
0.943	0.516	0.225	0.384	0.585	0.417	0.092	0.327	0.731	0.754	0
0.177	0.302	0.763	0.952	0.47	0.38	0.031	0.023	0.749	0.038	0
0.712	0.308	0.767	0.096	0.589	0.335	0.173	0.247	0.399	0.43	0
0.779	0.102	0.023	0.207	0.667	0.504	0	0	0.36	0.674	0
0.849	0.621	0.878	0.115	0.075	0.734	0.031	0.012	0.318	0.783	0
0.803	0.439	0.546	0.724	0.253	0.554	0.047	0	0.979	0.481	0
0.889	0.912	0.049	0.582	0.58	0.956	0.102	0.172	0.298	0.706	0
0.834	0.174	0.92	0.074	0.873	0.405	0.061	0.046	0.501	0.7	0
0.795	0.692	0.365	0.273	0.591	0.826	0	0.04	0.878	0.553	0
0.813	0.455	0.799	0.427	0.4	0.904	0.179	0.378	0.939	0.81	0
0.225	0.141	0.763	0.442	0.305	0.219	0	0.527	0.032	0.229	0
0.31	0.631	0.723	0.194	0.142	0.424	0.281	0.034	0.016	0.298	0
0.769	0.041	0.763	0.242	0.982	0.114	0.228	0	0.479	0.775	0
0.667	0.713	0.844	0.78	0.313	0.965	0.142	0.34	0.096	0.551	0
0.019	0.051	0.449	0.718	0.185	0.031	0.22	0.381	0.601	0.021	0
0.345	0.472	0.615	0.388	0.277	0.726	0.01	0.211	0.555	0.336	0
0.997	0.651	0.055	0.731	0.552	0.948	0.201	0.308	0.759	0.968	0
0.978	0.631	0.512	0.397	0.18	0.436	0.338	0.352	0.962	0.901	0
0.786	0.563	0.615	0.357	0.27	0.369	0.237	0.151	0.35	0.761	0
0.873	0.422	0.107	0.481	0.133	0.283	0.046	0.115	0.923	0.718	0
0.35	0.662	0.287	0.533	0.105	0.869	0.013	0.122	0.637	0.342	0
0.364	0.196	0.687	0.13	0.087	0.357	0.182	0.118	0.178	0.298	0
0.184	0.071	0.096	0.034	0.44	0.081	0.187	0.041	0.303	0.178	0
0.45	0.384	0.189	0.16	0.125	0.726	0.457	0.378	0.999	0.456	0
0.814	0.498	0.723	0.622	0.817	0.991	0	0.167	0.591	0.758	0
0.816	0.118	0.33	0.188	0.962	0.177	0.011	0.232	0.749	0.804	0
0.037	0.355	0.543	0.034	0.611	0.726	0.227	0.428	0.087	0.012	0
0.682	0.348	0.242	0.552	0.669	0.734	0.077	0.493	0.297	0.633	0
0.247	0.116	0.841	0.956	0.364	0.196	0.144	0.093	0.892	0.123	0
0.821	0.071	0.227	0.26	0.412	0.125	0.247	0.317	0.627	0.824	0
0.38	0.051	0.837	0.75	0.245	0.046	0.084	0.245	0.93	0.394	0
0.444	0.525	0.848	0.556	0.364	0.693	0.085	0	0.553	0.429	0
0.826	0.205	0.268	0.933	0.336	0.303	0.384	0	0.546	0.641	0
0.28	0.94	0.687	0.974	0.497	0.948	0.357	0.103	0.091	0.198	0
0.469	0.982	0.723	0.194	0.841	0.869	0.139	0.327	0.098	0.361	0
0.78	0.785	0.118	0.876	0.936	0.767	0.331	0.309	0.107	0.778	0
0.55	0.631	0.92	0.1	0.786	0.599	0.24	0.016	0.445	0.216	0
0.271	0.879	0.841	0.727	0.457	0.895	0.212	0.147	0.709	0.076	0
0.432	0.933	0.394	0.908	0.798	0.818	0	0.052	0.576	0.418	0
0.763	0.754	0.421	0.113	0.21	0.861	0	0	0.13	0.759	0
0.584	0.244	0.582	0.389	0.723	0.49	0	0.187	0.479	0.375	0
0.964	0.516	0.575	0.952	0.638	0.956	0	0	0.852	0.831	0
0.828	0.498	0.615	0.421	0.993	0.456	0.013	0.138	0.55	0.525	0
0.677	0.272	0.615	0.252	0.662	0.203	0.364	0.44	0.723	0.571	0
0.492	0.602	0.191	0.515	0.922	0.726	0.42	0.316	0.392	0.245	0
0.541	0.713	0	0.367	0.652	0.742	0.036	0.084	0.777	0.156	0
0.404	0.703	0.582	0.876	0.433	0.424	0.133	0.061	0.513	0.165	0
0.665	0.498	0.191	0.38	0.175	0.63	0.503	0.024	0.95	0.434	0
0.67	0.122	0.365	0.384	0.079	0.211	0.124	0.258	0.892	0.482	0
0.314	0.045	0.582	0.152	0.988	0.078	0	0	0.644	0.295	0
0.1	0.834	1	0.717	0.156	0.809	0.088	0.147	0.614	0.063	0
0.961	0.229	0.844	0.388	0.84	0.456	0	0.12	0.831	0.857	0
0.252	0.151	0.079	0.379	0.392	0.259	0.056	0	0.691	0.08	0
0.726	0.107	0.365	0.105	0.045	0.254	0	0.248	0.787	0.709	0
0.478	0.912	1	0.939	0.927	0.759	0.449	0.165	0.676	0.133	0
0.21	0.341	1	0.852	0.448	0.219	0.204	0.239	0.536	0.213	0
0.15	0.087	0.365	0.102	0.329	0.142	0.027	0.209	0.484	0.092	0
0.664	0.148	0.763	0.46	0.21	0.154	0.023	0.262	0.456	0.653	0
0.602	0.602	0.763	0.852	0.528	0.569	0	0	0.91	0.217	0
0.367	0.888	0.452	0.27	0.995	0.974	0.069	0.225	0.157	0.355	0
0.338	0.155	0.546	0.387	0.139	0.109	0.033	0	0.995	0.332	0
0.942	0.946	0.841	0.738	0.829	0.878	0.08	0.036	0.346	0.88	0
0.806	0.159	0.452	0.342	0.995	0.128	0.305	0.253	0.327	0.809	0
0.344	0.422	0.208	0.03	0.518	0.298	0.282	0.232	0.335	0.233	0
0.808	0.463	0.449	0.718	0	0.801	0.245	0.227	0.436	0.808	0
0.24	0.672	0.021	0.763	0.44	0.525	0	0	0.226	0.252	0
0.562	0.439	0.191	0.913	0.255	0.417	0.245	0	0.388	0.597	0
0.883	0.414	0.515	0.709	0.368	0.463	0.356	0.045	0.252	0.882	0
0.301	0.219	0.189	0.745	0.545	0.196	0.671	0.1	0.075	0.301	0
0.121	0.871	0.01	0.962	0.095	0.921	0.353	0.258	0.637	0.126	0
0.194	0.278	0.248	0.144	0	0.669	0.036	0.022	0.451	0.1	0
0.311	0.205	0.515	0.904	0.957	0.685	0.096	0.073	0.592	0.144	0
0.269	0.321	0.294	0.873	0.866	0.767	0	0	0.717	0.072	0
0.364	0.785	0.958	0.569	0.578	0.801	0.083	0.179	0.701	0.358	0
0.584	0.255	0.227	0.099	0.751	0.236	0	0.151	0.028	0.575	0
0.341	0.692	0.292	0.279	0.367	0.751	0.296	0.327	0.733	0.161	0
0.903	0.824	0.687	0.913	0.928	0.965	0.084	0.111	0.776	0.588	0
0.805	0.033	1	0.689	0.888	0.142	0	0	0.692	0.767	0
0.186	0.369	0.107	0.839	0.863	0.776	0.349	0.421	0.345	0.138	0
0.163	0.026	0.365	0.446	0.65	0.024	0.026	0	0.922	0.147	0
0.329	0.682	0.246	0.902	0.584	0.591	0.07	0.294	0.04	0.3	3
0.837	0.692	0.841	0.622	0.102	0.93	0.136	0.154	0.948	0.414	3
0.056	0	1	0.611	0.684	0	0	0.114	0.912	0.061	3
0.898	0.535	0.227	0.103	0.853	0.525	0	0.246	0.262	0.82	3
0.484	0.525	0.266	0.301	0.066	0.456	0.199	0.149	0.426	0.495	3
0.174	0.278	0.421	0.745	0.408	0.188	0.042	0.113	0.858	0.179	3
0.121	0.399	0.841	0.237	0.956	0.405	0.23	0.085	0.14	0.055	3
0.656	0.862	0.546	0.906	0.319	0.948	0.056	0.038	0.709	0.323	3
0.755	0.481	0.546	0.375	0.717	0.709	0.079	0.289	0.644	0.395	3
0.388	0.369	0.421	0.363	0.871	0.584	0.421	0.073	0.581	0.413	3
0.518	0.611	0.763	0.689	0	0.63	0.206	0.168	0.262	0.236	3
0.526	0.076	0.691	0.11	0.095	0.105	0.249	0.11	0.747	0.523	3
0.724	0.439	0.92	0.966	0.873	0.43	0.163	0.031	0.64	0.383	3
0.229	0.834	0.622	0.983	0.621	0.497	0.021	0.029	0.705	0.073	3
0.278	0.284	0.268	0.412	0.799	0.38	0.063	0.134	0.749	0.173	3
0.015	0.553	0.763	0.208	0.487	0.776	0.197	0.117	0.033	0.013	3
0.67	0.631	0.546	0.818	0.71	0.539	0.036	0	0.551	0.626	3
0.954	0.166	0.727	0.059	0.232	0.436	0.187	0.198	0.378	0.954	3
0.308	0.422	0.343	0.553	0.798	0.504	0	0.086	0.579	0.3	3
0.469	0.407	0.016	0.726	0.879	0.357	0.204	0.142	0.133	0.365	3
0.248	0.814	0.578	0.489	0.887	0.784	0.054	0.034	0	0.249	3
0.692	0.713	0.063	0.287	0.505	0.887	0.136	0	0.561	0.353	3
0.918	0.611	0.421	0.594	0.62	0.554	0.09	0.206	0.322	0.918	3
0.283	0.321	0.421	0	0.102	0.369	0.305	0.03	0.09	0.267	3
0.676	0.946	0.92	0.886	0.714	0.844	0.013	0.078	0.056	0.679	3
0.262	0.723	0.421	0.61	0.76	0.677	0.203	0.08	0.084	0.283	3
0.85	0.672	0.615	0.13	0.761	0.844	0.172	0.057	0.196	0.847	3
0.148	0.896	0.421	0.116	0.265	0.965	0.028	0	0.263	0.167	3
0.023	0.455	0.763	0.458	0.797	0.677	0.482	0.18	0.046	0.023	3
0.175	0.455	0.481	0.75	0.956	0.726	0.081	0.011	0.069	0.188	3
0.834	0.266	0.653	0.423	0.89	0.363	0.104	0.32	0.964	0.53	3
0.039	0.946	0.615	0.508	0.145	0.861	0.278	0.071	0.496	0.037	3
0	0	0.319	0.068	0.59	0	0.233	0.106	0.352	0	3
0.411	0.516	0.268	0.433	0.827	0.405	0.114	0.061	0.651	0.223	3
0.49	0.17	0.421	0.785	0.537	0.188	0.083	0.227	0.829	0.425	3
0.739	0.261	0.649	0.899	0.56	0.288	0.063	0	0.429	0.756	3
0.508	0.507	0.056	0.697	0.677	0.693	0.103	0.096	0.11	0.519	3
0.724	0.376	0.481	0.113	0.051	0.726	0.082	0.19	0.843	0.704	3
0.317	0.764	0.763	0.241	0.411	0.895	0	0.026	0.809	0.313	3
0.103	0.196	0.191	0.679	0.412	0.293	0.145	0.074	0.785	0.091	3
0.131	0.601	0.368	0.959	0.118	0.878	0.209	0.034	0.726	0.025	3
0.738	0.284	0.512	0.464	0.066	0.504	0.219	0.344	0.594	0.531	3
0.674	0.713	0.07	0.703	0.571	0.525	0.237	0.074	0.033	0.671	3
0.77	0.672	0.841	0.024	0.562	1	0.212	0.182	0.554	0.339	3
0.179	0.376	0.449	0.827	0.046	0.386	0.119	0.506	0.458	0.131	3
0.451	0.805	0.615	0.682	0.119	0.861	0.101	0.024	0.497	0.188	3
0.742	0.703	0.481	0.701	0.546	0.809	0.073	0.047	0.303	0.748	3
0.172	0.26	0	0.499	0.988	0.292	0.196	0.268	0.269	0.056	3
0.555	0.063	0.227	0.1	0.374	0.245	0.104	0.165	0.487	0.434	3
0.951	0.209	0.118	0.974	0.236	0.606	0.085	0	0.667	0.709	3
0.855	0.044	0.133	0.315	0.328	0.313	0	0.046	0.518	0.819	3
0.381	0.692	0.268	0.775	0.441	0.483	0.361	0	0.746	0.379	3
0.722	0.234	0.227	0.264	0.191	0.245	0	0.18	0.534	0.506	3
0.85	0.971	0.13	0.618	0.788	0.93	0.035	0.087	0.511	0.489	3
0.392	0.805	0.582	0.039	0.892	0.685	0.519	0.434	0.269	0.383	3
0.291	0.985	0.524	0.946	0.331	0.904	0.025	0	0.904	0.086	3
0.997	0.692	0.924	0.848	0.572	0.844	0	0.125	0.895	0.91	3
0.065	0.067	0.421	0.185	0.814	0.091	0.124	0.322	0.533	0.063	3
0.332	0.481	0.687	0.679	0.234	0.357	0.174	0.141	0.94	0.286	3
0.836	0.862	0.131	0.538	0.047	0.792	0.222	0.012	0.211	0.84	3
0.047	0.074	0.175	0.369	0.67	0.107	0.125	0.013	0.84	0.05	3
0.206	0.244	0.653	0.916	0.215	0.133	0	0	0.231	0.209	3
0.437	0.04	0.755	0.476	0.139	0.046	0.148	0	0.947	0.449	3
0.307	0.071	0.338	0.522	0.156	0.05	0.066	0.17	0.607	0.302	3
0.225	0.498	0.131	0.575	0.884	0.709	0.305	0.118	0.418	0.081	3
0.14	0.376	0.962	0.565	0.228	0.653	0.114	0.016	0.488	0.062	3
0.863	0.795	0.582	0.942	0.259	0.561	0	0.034	0.401	0.692	3
0.815	0.334	0.455	0.792	0.21	0.298	0	0.031	0.743	0.735	3
0.038	0.055	0.481	0.591	0.741	0.051	0.105	0.116	0.678	0.045	3
0.96	0.957	0.481	0.428	0.61	1	0.052	0.125	0.809	0.833	3
0.415	0.582	0.803	0.862	0.573	0.869	0.323	0.182	0.751	0.131	3
0.519	0.785	0.394	0.863	0.561	0.591	0.063	0.018	0.994	0.503	3
0.144	0.774	0.086	0.95	0.748	0.584	0	0.075	0.053	0.139	3
0.852	0.824	0.763	0.761	0.689	0.792	0.014	0.077	0.584	0.462	3
0.892	0.321	0.314	0.472	0.269	0.228	0.23	0.214	0.514	0.893	3
0.848	0.795	0.691	0.792	0.105	0.844	0	0.012	0.965	0.531	3
0.533	0.234	0.687	0.964	0.41	0.211	0.208	0.02	0.162	0.53	3
0.42	0.178	0.026	0.775	0.178	0.469	0.168	0.013	0.649	0.165	3
0.663	0.862	0.687	0.71	0.531	0.948	0.03	0.019	0.709	0.267	3
0.732	0.278	0.421	0.155	0.864	0.43	0.172	0.277	0.342	0.729	3
0.32	0.321	0.882	0.296	0.607	0.185	0.063	0.264	0.461	0.194	3
0.647	0.249	0.491	0.96	0.613	0.303	0.19	0.111	0.939	0.415	3
0.032	0.422	0.803	0.138	0	0.25	0.104	0.132	0.028	0.046	3
0.016	0.525	0.191	0.979	0.061	0.63	0.341	0.073	0.679	0.015	3
0.601	0.163	0.449	0.398	0.305	0.751	0.023	0.276	0.533	0.403	3
0.013	0.507	0.546	0.054	0.494	0.913	0.04	0.027	0.525	0.013	3
0.649	0.255	0.056	0.252	0.207	0.417	0.189	0.041	0.953	0.638	3
0.681	0.174	0.763	0.065	0.242	0.809	0	0	0.196	0.66	3
0.907	0.682	0.394	0.606	0.952	0.939	0.149	0.044	0.215	0.776	3
0.163	0.166	0.615	0.736	0.015	0.93	0.225	0.244	0.228	0.123	3
0.226	0.229	0.996	0.05	0.25	0.948	0.106	0.233	0.759	0.215	3
0.665	0.071	0.452	0.634	0.987	0.351	0	0.109	0.725	0.669	3
0.36	0.544	0.016	0.161	0.237	0.469	0.105	0.288	0.814	0.128	3
0.869	0.407	0.131	0.655	0.732	0.525	0.082	0.097	0.281	0.714	3
0.39	0.946	0.292	0.751	0.292	0.956	0	0.082	0.07	0.388	3
0.686	0.03	0.687	0.279	0.91	0.041	0.026	0.07	0.393	0.682	3
0.091	0.348	0.056	0.945	0.415	0.357	0.026	0.288	0.029	0.126	3
0.887	0.957	0.618	0.777	0.453	0.913	0.04	0.058	0.759	0.642	3
0.394	0.438	0.799	0.777	0.445	0.576	0	0.437	0.201	0.25	3
0.598	0.611	0.421	0.573	0.689	0.693	0.274	0.175	0.774	0.386	3
