# Supplementary material for: A block cipher algorithm identification scheme based on hybrid k-nearest neighbor and random forest algorithm
Source: PeerJ Comput Sci. 2022 Oct 10;8:e1110. doi: 10.7717/peerj-cs.1110 (PMC9575859; doi:10.7717/peerj-cs.1110)
Supplement: Supplemental Information 1 — The Code subfile includes SVM+RF+KNN.py and HKNNRF.py scripts. And the former is three-in-one classic machine learning algorithms as control experiments. The latter is an ensemble learning algorithm proposed based on the advantages of KNN and RF mentioned in our article. Furthermore, the both scripts run the multi-classification experiment under 512KB size for example. The Date subfile includes Binary-classification identification on cryptographic algorithms and Multi-classification identification on cryptographic algorithms. The former contains the data needed to carry out the binary-classification, and the latter contains the data needed to carry out multi-classification. [file peerj-cs-08-1110-s001.zip › CodeAndData/Data/Binary-classification identification on cryptographic algorithms/1kb/AES and RC2.csv]

aetPValue	custPValue	dtfPValue	fwbtPValue	lrobPValue	mtPValue	retPValue	revtPValue	runsPValue	stPValue	lable
0.214	0.079	0.449	0.572	0.263	0.122	0.034	0.198	0.165	0.203	0
0.248	0.125	0.227	0.8	0.643	0.069	0.039	0.027	0.047	0.253	0
0.404	0.219	0.962	0.177	0.533	0.351	0.103	0.098	0.484	0.166	0
0.833	0.919	0.92	0.41	0.796	0.844	0.095	0.271	0.346	0.718	0
0.508	0.463	0.684	0.642	0.055	0.726	0.103	0.041	0.63	0.165	0
0.192	0.896	0.365	0.783	0.277	0.878	0	0.153	0.878	0.205	0
0.296	0.785	0.92	0.87	0.491	0.844	0	0	0.324	0.106	0
0.85	0.266	0.515	0.944	0.294	0.411	0.222	0.058	0.355	0.797	0
0.959	0.805	0.691	0.609	0.275	0.677	0.132	0.042	0.963	0.697	0
0.501	0.244	0.121	0.861	0.815	0.329	0.109	0.074	0.743	0.189	0
0.135	0.023	0.338	0	0.947	0.112	0.102	0.04	0.243	0.083	0
0.069	0.334	0.191	0.224	0.373	0.357	0.156	0.221	0	0.069	0
0.382	0.141	0.608	0.406	0.984	0.148	0.053	0.156	0.065	0.396	0
0.379	0.2	0.365	0.732	0.047	0.236	0.109	0	0.377	0.362	0
0.459	0.535	0.615	0.847	0.661	0.693	0.043	0	0.046	0.423	0
0.209	0.602	0.481	0.522	0.227	0.844	0.061	0.074	0.417	0.046	0
0.958	0.814	0.962	0.988	0.981	0.669	0	0.29	0.786	0.682	0
0.883	0.04	0.027	0.425	0.674	0.303	0.47	0.316	0.592	0.883	0
0.661	0.148	0.763	0.025	0.616	0.392	0.089	0.452	0.703	0.651	0
0.468	0.744	0.16	0.026	0.57	0.726	0.292	0.162	0.104	0.284	0
0.943	0.516	0.225	0.384	0.585	0.417	0.092	0.327	0.731	0.754	0
0.177	0.302	0.763	0.952	0.47	0.38	0.031	0.023	0.749	0.038	0
0.712	0.308	0.767	0.096	0.589	0.335	0.173	0.247	0.399	0.43	0
0.779	0.102	0.023	0.207	0.667	0.504	0	0	0.36	0.674	0
0.849	0.621	0.878	0.115	0.075	0.734	0.031	0.012	0.318	0.783	0
0.803	0.439	0.546	0.724	0.253	0.554	0.047	0	0.979	0.481	0
0.889	0.912	0.049	0.582	0.58	0.956	0.102	0.172	0.298	0.706	0
0.834	0.174	0.92	0.074	0.873	0.405	0.061	0.046	0.501	0.7	0
0.795	0.692	0.365	0.273	0.591	0.826	0	0.04	0.878	0.553	0
0.813	0.455	0.799	0.427	0.4	0.904	0.179	0.378	0.939	0.81	0
0.225	0.141	0.763	0.442	0.305	0.219	0	0.527	0.032	0.229	0
0.31	0.631	0.723	0.194	0.142	0.424	0.281	0.034	0.016	0.298	0
0.769	0.041	0.763	0.242	0.982	0.114	0.228	0	0.479	0.775	0
0.667	0.713	0.844	0.78	0.313	0.965	0.142	0.34	0.096	0.551	0
0.019	0.051	0.449	0.718	0.185	0.031	0.22	0.381	0.601	0.021	0
0.345	0.472	0.615	0.388	0.277	0.726	0.01	0.211	0.555	0.336	0
0.997	0.651	0.055	0.731	0.552	0.948	0.201	0.308	0.759	0.968	0
0.978	0.631	0.512	0.397	0.18	0.436	0.338	0.352	0.962	0.901	0
0.786	0.563	0.615	0.357	0.27	0.369	0.237	0.151	0.35	0.761	0
0.873	0.422	0.107	0.481	0.133	0.283	0.046	0.115	0.923	0.718	0
0.35	0.662	0.287	0.533	0.105	0.869	0.013	0.122	0.637	0.342	0
0.364	0.196	0.687	0.13	0.087	0.357	0.182	0.118	0.178	0.298	0
0.184	0.071	0.096	0.034	0.44	0.081	0.187	0.041	0.303	0.178	0
0.45	0.384	0.189	0.16	0.125	0.726	0.457	0.378	0.999	0.456	0
0.814	0.498	0.723	0.622	0.817	0.991	0	0.167	0.591	0.758	0
0.816	0.118	0.33	0.188	0.962	0.177	0.011	0.232	0.749	0.804	0
0.037	0.355	0.543	0.034	0.611	0.726	0.227	0.428	0.087	0.012	0
0.682	0.348	0.242	0.552	0.669	0.734	0.077	0.493	0.297	0.633	0
0.247	0.116	0.841	0.956	0.364	0.196	0.144	0.093	0.892	0.123	0
0.821	0.071	0.227	0.26	0.412	0.125	0.247	0.317	0.627	0.824	0
0.38	0.051	0.837	0.75	0.245	0.046	0.084	0.245	0.93	0.394	0
0.444	0.525	0.848	0.556	0.364	0.693	0.085	0	0.553	0.429	0
0.826	0.205	0.268	0.933	0.336	0.303	0.384	0	0.546	0.641	0
0.28	0.94	0.687	0.974	0.497	0.948	0.357	0.103	0.091	0.198	0
0.469	0.982	0.723	0.194	0.841	0.869	0.139	0.327	0.098	0.361	0
0.78	0.785	0.118	0.876	0.936	0.767	0.331	0.309	0.107	0.778	0
0.55	0.631	0.92	0.1	0.786	0.599	0.24	0.016	0.445	0.216	0
0.271	0.879	0.841	0.727	0.457	0.895	0.212	0.147	0.709	0.076	0
0.432	0.933	0.394	0.908	0.798	0.818	0	0.052	0.576	0.418	0
0.763	0.754	0.421	0.113	0.21	0.861	0	0	0.13	0.759	0
0.584	0.244	0.582	0.389	0.723	0.49	0	0.187	0.479	0.375	0
0.964	0.516	0.575	0.952	0.638	0.956	0	0	0.852	0.831	0
0.828	0.498	0.615	0.421	0.993	0.456	0.013	0.138	0.55	0.525	0
0.677	0.272	0.615	0.252	0.662	0.203	0.364	0.44	0.723	0.571	0
0.492	0.602	0.191	0.515	0.922	0.726	0.42	0.316	0.392	0.245	0
0.541	0.713	0	0.367	0.652	0.742	0.036	0.084	0.777	0.156	0
0.404	0.703	0.582	0.876	0.433	0.424	0.133	0.061	0.513	0.165	0
0.665	0.498	0.191	0.38	0.175	0.63	0.503	0.024	0.95	0.434	0
0.67	0.122	0.365	0.384	0.079	0.211	0.124	0.258	0.892	0.482	0
0.314	0.045	0.582	0.152	0.988	0.078	0	0	0.644	0.295	0
0.1	0.834	1	0.717	0.156	0.809	0.088	0.147	0.614	0.063	0
0.961	0.229	0.844	0.388	0.84	0.456	0	0.12	0.831	0.857	0
0.252	0.151	0.079	0.379	0.392	0.259	0.056	0	0.691	0.08	0
0.726	0.107	0.365	0.105	0.045	0.254	0	0.248	0.787	0.709	0
0.478	0.912	1	0.939	0.927	0.759	0.449	0.165	0.676	0.133	0
0.21	0.341	1	0.852	0.448	0.219	0.204	0.239	0.536	0.213	0
0.15	0.087	0.365	0.102	0.329	0.142	0.027	0.209	0.484	0.092	0
0.664	0.148	0.763	0.46	0.21	0.154	0.023	0.262	0.456	0.653	0
0.602	0.602	0.763	0.852	0.528	0.569	0	0	0.91	0.217	0
0.367	0.888	0.452	0.27	0.995	0.974	0.069	0.225	0.157	0.355	0
0.338	0.155	0.546	0.387	0.139	0.109	0.033	0	0.995	0.332	0
0.942	0.946	0.841	0.738	0.829	0.878	0.08	0.036	0.346	0.88	0
0.806	0.159	0.452	0.342	0.995	0.128	0.305	0.253	0.327	0.809	0
0.344	0.422	0.208	0.03	0.518	0.298	0.282	0.232	0.335	0.233	0
0.808	0.463	0.449	0.718	0	0.801	0.245	0.227	0.436	0.808	0
0.24	0.672	0.021	0.763	0.44	0.525	0	0	0.226	0.252	0
0.562	0.439	0.191	0.913	0.255	0.417	0.245	0	0.388	0.597	0
0.883	0.414	0.515	0.709	0.368	0.463	0.356	0.045	0.252	0.882	0
0.301	0.219	0.189	0.745	0.545	0.196	0.671	0.1	0.075	0.301	0
0.121	0.871	0.01	0.962	0.095	0.921	0.353	0.258	0.637	0.126	0
0.194	0.278	0.248	0.144	0	0.669	0.036	0.022	0.451	0.1	0
0.311	0.205	0.515	0.904	0.957	0.685	0.096	0.073	0.592	0.144	0
0.269	0.321	0.294	0.873	0.866	0.767	0	0	0.717	0.072	0
0.364	0.785	0.958	0.569	0.578	0.801	0.083	0.179	0.701	0.358	0
0.584	0.255	0.227	0.099	0.751	0.236	0	0.151	0.028	0.575	0
0.341	0.692	0.292	0.279	0.367	0.751	0.296	0.327	0.733	0.161	0
0.903	0.824	0.687	0.913	0.928	0.965	0.084	0.111	0.776	0.588	0
0.805	0.033	1	0.689	0.888	0.142	0	0	0.692	0.767	0
0.186	0.369	0.107	0.839	0.863	0.776	0.349	0.421	0.345	0.138	0
0.163	0.026	0.365	0.446	0.65	0.024	0.026	0	0.922	0.147	0
0.386	0.255	0.394	0.061	0.894	0.504	0.049	0.04	0.075	0.383	4
0.84	0.472	0.546	0.068	0.908	0.709	0.123	0.395	0.255	0.777	4
0.112	0.525	0.649	0.086	0.589	0.685	0.23	0.358	0	0.109	4
0.312	0	0.268	0.42	0.377	0.012	0.073	0.025	0.301	0.317	4
0.071	0.272	0.585	0.801	0.181	0.374	0	0	0.512	0.069	4
0.019	0	0.229	0.106	0.611	0	0.073	0.261	0	0.02	4
0.296	0.399	0.118	0.707	0.758	0.49	0	0.043	0.327	0.278	4
0.88	0.234	0.227	0.243	0.266	0.273	0.031	0.049	0.871	0.83	4
0.3	0.384	0.37	0.176	0.553	0.369	0.018	0.377	0.435	0.167	4
0.176	0.662	0.394	0.407	0.876	0.869	0	0.201	0.974	0.181	4
0.841	0.234	0.421	0.142	0.116	0.324	0.133	0.213	0.411	0.696	4
0.504	0.43	0.087	0.14	0.573	0.346	0	0.17	0.766	0.499	4
0.621	0.399	0.191	0.379	0.951	0.43	0.07	0.396	0.995	0.473	4
0.942	0.592	0.421	0.815	0.53	0.844	0.092	0.027	0.93	0.656	4
0.406	0.029	0.314	0.262	0.292	0.03	0	0.031	0.753	0.418	4
0.331	0.407	0.878	0.152	0.215	0.921	0.453	0.101	0.215	0.11	4
0.649	0.17	0.106	0.158	0.941	0.119	0.158	0.263	0.633	0.651	4
0.61	0.032	0.763	0.462	0.641	0.066	0.01	0.028	0.316	0.609	4
0.249	0.862	0.292	0.197	0.871	0.784	0.157	0.106	0.561	0.243	4
0.621	0.553	0.34	0.749	0.028	0.606	0.191	0.12	0.214	0.577	4
0.184	0.032	0.048	0.829	0.968	0.016	0	0.289	0.671	0.185	4
0.633	0.261	0.578	0.669	0.04	0.622	0.028	0.493	0.769	0.229	4
0.675	0.131	0.841	0.098	0.395	0.645	0.012	0.097	0.294	0.402	4
0.134	0.028	0.962	0.132	0.248	0.023	0.379	0.26	0.708	0.14	4
0.719	0.137	0.691	0.1	0.744	0.236	0	0.286	0.506	0.609	4
0.464	0.196	0.418	0.878	0.836	0.283	0.06	0.089	0.853	0.466	4
0.19	0.122	0.268	0.04	0.184	0.109	0.222	0.206	0.024	0.184	4
0.421	0.611	0.452	0.621	0.242	0.399	0.01	0.056	0.712	0.302	4
0.676	0.174	0.763	0.423	0.755	0.273	0.099	0.068	0.102	0.695	4
0.955	0.174	0.687	0.765	0.227	0.245	0.233	0.146	0.884	0.956	4
0.361	0.196	0.159	0.437	0.026	0.228	0.099	0.219	0.03	0.364	4
0.076	0.414	0.035	0.688	0.509	0.303	0.304	0.061	0.437	0.07	4
0.179	0.814	0.481	0.881	0.389	0.726	0.111	0.03	0	0.175	4
0.562	0.174	0.763	0.686	0.267	0.196	0.046	0.194	0.325	0.568	4
0.538	0.703	0.799	0.47	0.997	0.852	0	0.123	0.476	0.525	4
0.775	0.652	0.515	0.519	0.912	0.622	0.106	0.278	0.748	0.352	4
0.046	0.348	0.271	0.052	0.05	0.709	0.119	0.255	0.01	0.048	4
0.915	0.348	0.518	0.347	0.833	0.532	0.059	0.025	0.666	0.77	4
0.916	0.672	0	0.284	0.858	0.887	0.211	0.051	0.717	0.692	4
0.948	0.805	0.841	0.852	0.688	0.792	0	0.069	0.861	0.739	4
0.794	0.072	0.505	0.655	0.366	0.398	0	0	0.647	0.65	4
0.974	0.592	0.841	0.694	0.672	0.726	0.018	0.025	0.758	0.748	4
0.031	0.105	0.118	0.852	0.631	0.375	0	0.015	0	0.025	4
0.132	0.102	0.227	0.32	0.574	0.109	0.29	0.414	0.493	0.132	4
0.295	0.314	0	0	0.733	0.685	0	0.258	0.836	0.08	4
0.058	0.489	0.248	0.437	0.095	0.591	0.091	0.452	0.976	0.06	4
0.47	0.631	0.087	0.42	0.999	0.63	0.395	0.041	0.963	0.476	4
0.208	0.234	0.763	0.134	0.381	0.405	0.041	0.234	0.699	0.206	4
0.802	0.498	0.365	0.164	0.243	0.776	0.043	0.086	0.539	0.774	4
0.078	0.703	0.803	0.553	0.393	0.701	0.234	0.438	0.012	0.074	4
0.365	0.327	0.343	0.06	0.079	0.192	0.015	0.083	0.138	0.363	4
0.747	0.489	0.452	0.489	0.719	0.869	0.422	0.156	0.547	0.453	4
0.364	0.266	0.815	0.516	0.42	0.503	0	0	0.222	0.303	4
0.924	0.879	0.191	0.232	0.911	0.878	0.266	0.169	0.511	0.771	4
0.418	0.516	0.796	0.933	0.895	0.449	0.362	0.157	0.096	0.403	4
0.163	0.219	0.546	0.65	0.574	0.324	0.057	0.044	0.011	0.158	4
0.74	0.399	0.653	0.683	0.892	0.504	0.206	0.351	0.618	0.398	4
0.458	0.348	0.271	0.348	0.992	0.895	0.216	0.052	0.982	0.443	4
0.015	0.131	0.92	0.145	0.91	0.203	0.08	0.311	0.642	0	4
0.318	0.013	0.012	0.42	0.536	0.154	0	0.391	0.539	0.33	4
0.632	0.151	0.191	0.33	0.855	0.188	0.229	0.25	0.915	0.629	4
0.734	0.234	0.227	0.367	0.828	0.161	0.071	0.212	0.844	0.636	4
0.438	0.723	0.131	0.721	0.574	0.759	0.329	0.143	0.204	0.226	4
0.457	0.682	1	0.296	0.726	0.599	0.072	0.39	0.022	0.444	4
0.526	0.229	0	0.055	0.827	0.157	0.078	0.184	0.308	0.396	4
0.146	0.125	0.133	0.541	0.843	0.228	0.236	0.135	0.543	0.038	4
0.943	0.214	0.159	0.6	0.629	0.335	0.125	0.033	0.637	0.83	4
0.629	0.062	0.924	0.52	0.271	0.219	0	0.019	0.9	0.624	4
0.261	0.073	0.035	0.201	0.25	0.109	0.059	0.23	0.129	0.262	4
0.051	0.138	0.131	0.118	0	0.313	0.35	0.088	0.308	0.046	4
0.71	0.391	0.844	0.67	0.779	0.38	0.274	0.205	0.32	0.563	4
0.622	0.672	0.92	0.179	0.87	0.776	0.28	0.309	0.357	0.51	4
0.812	0.328	0.087	0.887	0.429	0.693	0.033	0.056	0.356	0.612	4
0.681	0.334	0.421	0.169	0.715	0.584	0.096	0.065	0.863	0.482	4
0.296	0.051	0.314	0.864	0.074	0.076	0	0	0.834	0.264	4
0.623	0.302	0.763	0.199	0.291	0.469	0	0	0.126	0.613	4
0.305	0.037	0.92	0.472	0.07	0.091	0	0.098	0.045	0.302	4
0.428	0.012	0.615	0.171	0.015	0	0	0.472	0.668	0.428	4
0.902	0.407	0.119	0.378	0.329	0.701	0.264	0.044	0.491	0.758	4
0.794	0.187	0.227	0.274	0.781	0.174	0.188	0.023	0.708	0.784	4
0.064	0.163	0.546	0.056	0.941	0.188	0.133	0.223	0.304	0.021	4
0.683	0.631	0.027	0.088	0.562	0.792	0	0	0.314	0.565	4
0.23	0.29	0.512	0.024	0.108	0.463	0.112	0.488	0.09	0.215	4
0.684	0.672	0.064	0.072	0.883	0.869	0.285	0.457	0.922	0.324	4
0.615	0.25	0.338	0.018	0.97	0.637	0.103	0.37	0.816	0.296	4
0.664	0.572	0.314	0.12	0.987	0.965	0.034	0.111	0.405	0.586	4
0.936	0.652	0.268	0.578	0.049	0.878	0.175	0.117	0.313	0.89	4
0.447	0.131	0.039	0.132	0.611	0.224	0.19	0.08	0.772	0.449	4
0.021	0.02	0.515	0.136	0.496	0.021	0	0.226	0.979	0.013	4
0.355	0.196	0.314	0.55	0.112	0.303	0.01	0.101	0.638	0.362	4
0.068	0.037	0.618	0.115	0.083	0.119	0.072	0.077	0.729	0.067	4
0.551	0.843	0.615	0.34	0.993	0.792	0.287	0.105	0.54	0.565	4
0.381	0.183	0.582	0.546	0.55	0.34	0	0.102	0.844	0.373	4
0.124	0.026	0.615	0.068	0.992	0.048	0	0.098	0.862	0.148	4
0.761	0.134	0.645	0.243	0.512	0.2	0.168	0.046	0.936	0.637	4
0.781	0.036	0.698	0.328	0.062	0.136	0.159	0.048	0.512	0.773	4
0.021	0.355	0.723	0.834	0.976	0.576	0.108	0.07	0.024	0.014	4
0.726	0.341	0.418	0.656	0.21	0.614	0	0.081	0.13	0.741	4
0.527	0.621	0.518	0.679	0.779	0.767	0.41	0.055	0.098	0.517	4
0.499	0.341	0.546	0.258	0.593	0.392	0	0	0.361	0.47	4
