# Supplementary material for: A block cipher algorithm identification scheme based on hybrid k-nearest neighbor and random forest algorithm
Source: PeerJ Comput Sci. 2022 Oct 10;8:e1110. doi: 10.7717/peerj-cs.1110 (PMC9575859; doi:10.7717/peerj-cs.1110)
Supplement: Supplemental Information 1 — The Code subfile includes SVM+RF+KNN.py and HKNNRF.py scripts. And the former is three-in-one classic machine learning algorithms as control experiments. The latter is an ensemble learning algorithm proposed based on the advantages of KNN and RF mentioned in our article. Furthermore, the both scripts run the multi-classification experiment under 512KB size for example. The Date subfile includes Binary-classification identification on cryptographic algorithms and Multi-classification identification on cryptographic algorithms. The former contains the data needed to carry out the binary-classification, and the latter contains the data needed to carry out multi-classification. [file peerj-cs-08-1110-s001.zip › CodeAndData/Data/Binary-classification identification on cryptographic algorithms/1kb/Blowfish and CAST .csv]

aetPValue	custPValue	dtfPValue	fwbtPValue	lrobPValue	mtPValue	retPValue	revtPValue	runsPValue	stPValue	lable
0.485	0.652	0.878	0.701	0.844	0.576	0.326	0.415	0.704	0.183	2
0.681	0.179	0.687	0.553	0.39	0.148	0.118	0.344	0.196	0.674	2
0.398	0.234	0.035	0.214	0.944	0.324	0.042	0	0.199	0.236	2
0.406	0.155	0.615	0.704	0.863	0.181	0.05	0.05	0.585	0.454	2
0.044	0	0.088	0.041	0.243	0	0.247	0	0.749	0.042	2
0.401	0.376	0.159	0.307	0.338	0.709	0.192	0	0.628	0.14	2
0.339	0.29	0.159	0.278	0.169	0.228	0.086	0.178	0.183	0.346	2
0.853	0.163	0.841	0.522	0.171	0.181	0.045	0.013	0.418	0.857	2
0.381	0.553	0.625	0.494	0.926	0.599	0.179	0.047	0.915	0.193	2
0.769	0.384	0.582	0.086	0.496	0.546	0.096	0.161	0.682	0.634	2
0.544	0.234	0.023	0.153	0.108	0.164	0.065	0.427	0.75	0.543	2
0	0.166	0.174	0.598	0.787	0.268	0.031	0.367	0.498	0	2
0.271	0.843	0.546	0.44	0.473	0.826	0.233	0.125	0.039	0.281	2
0.521	0.957	0.924	0.845	0.543	0.93	0.148	0.028	0.497	0.245	2
0.057	0.045	0.653	0.186	0.094	0.112	0.634	0.302	0.48	0.054	2
0.992	0.824	0.882	0.466	0.159	0.887	0.109	0.109	0.669	0.927	2
0.528	0.447	0.05	0.48	0.321	0.532	0.14	0.158	0.121	0.536	2
0.364	0.692	0.719	0.094	0.818	0.784	0.013	0.081	0.318	0.294	2
0.263	0.391	0.763	0.947	0.084	0.726	0.555	0	0.124	0.263	2
0.167	0.525	0.421	0.936	0.192	0.913	0	0.18	0	0.171	2
0.344	0.174	0.92	0.79	0.661	0.13	0.536	0.149	0.647	0.256	2
0.84	0.255	0.615	0.096	0.543	0.369	0	0	0.352	0.814	2
0.127	0.166	0.088	0.754	0.502	0.392	0.347	0.05	0.502	0.052	2
0.639	0.692	0.841	0.401	0.831	0.539	0.026	0.229	0.723	0.614	2
0.953	0.744	1	0.948	0.481	0.614	0	0.057	0.272	0.919	2
0.082	0.224	0.615	0.313	0.559	0.125	0.458	0.153	0.674	0.08	2
0.916	0.302	0.549	0.582	0.552	0.417	0.121	0.094	0.619	0.68	2
0.281	0.805	0.515	0.736	0.284	0.576	0.04	0.038	0.052	0.319	2
0.993	0.946	0.546	0.392	0.341	0.913	0.336	0.49	0.381	0.993	2
0.541	0.085	0.615	0.46	0.323	0.091	0.048	0.11	0.397	0.554	2
0.409	0.455	0.615	0.453	0.659	0.569	0.026	0.097	0.238	0.329	2
0.787	0.151	0.365	0.185	0.915	0.335	0.22	0	0.922	0.785	2
0.984	0.871	0.653	0.113	0.045	0.869	0.177	0.208	0.476	0.852	2
0.882	0.261	0.087	0.421	0.301	0.693	0.036	0.198	0.125	0.878	2
0.46	0.805	0.837	0.144	0.551	0.895	0.06	0.012	0.843	0.189	2
0.638	0.355	0.996	0.263	0.568	0.709	0.403	0.33	0.141	0.629	2
0.267	0.01	1	0.015	0.595	0.018	0	0.134	0.099	0.256	2
0.684	0.187	0.484	0.375	0.929	0.43	0.044	0.295	0.413	0.625	2
0.065	0.314	0.908	0.873	0.74	0.878	0.033	0	0.119	0.02	2
0.525	0.481	0.92	0.474	0.778	0.965	0.051	0.121	0.236	0.527	2
0.344	0.775	0.653	0.79	0.285	0.685	0.034	0.067	0.783	0.094	2
0.536	0.266	0.415	0.828	0.256	0.181	0.053	0.118	0.344	0.533	2
0.038	0.062	0.144	0.05	0.154	0.074	0.052	0.101	0.998	0.041	2
0.205	0.255	0.874	0.639	0.521	0.224	0.039	0	0.275	0.139	2
0.707	0.314	0.691	0.02	0.464	0.283	0.056	0.28	0.766	0.689	2
0.321	0.754	0.248	0.557	0.422	0.532	0.34	0.068	0.781	0.212	2
0.418	0.144	0.481	0.072	0.219	0.303	0.417	0.291	0.547	0.219	2
0.605	0.516	0.759	0.016	0.328	0.584	0	0.024	0.91	0.238	2
0.727	0.498	0	0.14	0.168	0.449	0.035	0.037	0.951	0.69	2
0.302	0.447	0.687	0.917	0.184	0.273	0.033	0.333	0.224	0.163	2
0.751	0.302	0.727	0.515	0.901	0.259	0	0.034	0.915	0.595	2
0.36	0.414	0.687	0.278	0.504	0.283	0.346	0.085	0.621	0.288	2
0.615	0.362	0.227	0.095	0.982	0.614	0	0	0.967	0.22	2
0.31	0.489	0.481	0.874	0.456	0.43	0	0.374	0.064	0.3	2
0.709	0.43	0.481	0.014	0.261	0.569	0.097	0.089	0.864	0.713	2
0.534	0.085	0.131	0.936	0.483	0.083	0.321	0	0.685	0.533	2
0.98	0.122	0.763	0	0.195	0.693	0.146	0.498	0.356	0.98	2
0.462	0.967	0.421	0.931	0.617	0.861	0.022	0.03	0.693	0.299	2
0.033	0.464	0.421	0.868	0.938	0.599	0	0.07	0.695	0.031	2
0.11	0.2	0.107	0.099	0.035	0.357	0.23	0.082	0.375	0.077	2
0.219	0.174	0.29	0.707	0.322	0.128	0.186	0.338	0.361	0.224	2
0.452	0.076	0.097	0.539	0.266	0.102	0.14	0.217	0.256	0.441	2
0.687	0.662	0.175	0.865	0.089	0.818	0.121	0.083	0.423	0.388	2
0.108	0.244	0.578	0.224	0.272	0.904	0.086	0.214	0.259	0.118	2
0.955	0.376	0	0.852	0.232	0.318	0.022	0.159	0.38	0.956	2
0.247	0.805	0.34	0.472	0.188	0.653	0.025	0.025	0.307	0.242	2
0.542	0.219	0.763	0.138	0.337	0.263	0.185	0.062	0.519	0.403	2
0.783	0.362	0.368	0.998	0.459	0.661	0.018	0.016	0.304	0.781	2
0.601	0.049	0.924	0.461	0.833	0.054	0.093	0.144	0.707	0.6	2
0.48	0.278	0.172	0.539	0.208	0.268	0.119	0.212	0.541	0.477	2
0.279	0.489	0.268	0.401	0.562	0.895	0	0.039	0.273	0.173	2
0.38	0.134	0.391	0.408	0.083	0.145	0.272	0.144	0.277	0.377	2
0.467	0.037	0.615	0.587	0.013	0.13	0.122	0.334	0.265	0.438	2
0.602	0.376	0.319	0.419	0.809	0.629	0	0.296	0.481	0.257	2
0.79	0.912	0.421	0.95	0.896	0.809	0.266	0.09	0.456	0.689	2
0.756	0.853	0.449	0.719	0.392	0.956	0.194	0.082	0.974	0.371	2
0.265	0.148	0.421	0.953	0.806	0.245	0	0.077	0.052	0.267	2
0.308	0.384	0.546	0.063	0.559	0.456	0.059	0.213	0.603	0.227	2
0.162	0.214	0.645	0.701	0.203	0.717	0.116	0.332	0.04	0.12	2
0.889	0.507	0.611	0.936	0.831	0.324	0	0.038	0.653	0.731	2
0.107	0.376	0.191	0.767	0.353	0.219	0.096	0.017	0.882	0.119	2
0.861	0.843	0.421	0	0.445	0.948	0.256	0.195	0.273	0.717	2
0.777	0.489	0.837	0.329	0.192	0.629	0.088	0.02	0.811	0.767	2
0.728	0.234	0.546	0.411	0.763	0.203	0.053	0.453	0.916	0.476	2
0.284	0.553	0.227	0.31	0.287	0.63	0.203	0.126	0.538	0.124	2
0.967	0.723	0.107	0.2	0.93	0.878	0.226	0.098	0.861	0.69	2
0.815	0.651	0.368	0.714	0.599	0.554	0.197	0.183	0.642	0.82	2
0.852	0.843	0.039	0.596	0.958	0.818	0.103	0.113	0.241	0.854	2
0.991	0.888	0.615	0.305	0.356	0.948	0.038	0.431	0.335	0.967	2
0.918	0.255	0.763	0.363	0.808	0.759	0.219	0.217	0.725	0.816	2
0.857	0.879	0.452	0.906	0.506	0.991	0.08	0.025	0.449	0.608	2
0.258	0.026	0.159	0.115	0.45	0.1	0	0.083	0.422	0.24	2
0.815	0.996	0.841	0.595	0.102	0.983	0.115	0.06	0.293	0.537	2
0.902	0.399	0.763	0.906	0.946	0.742	0	0.148	0.538	0.904	2
0.21	0.843	0.723	0.1	0.662	0.852	0.283	0.125	0.185	0.11	2
0.134	0.11	0.481	0.994	0.998	0.1	0.172	0	0.286	0.14	2
0.302	0.085	0.044	0.834	0.25	0.072	0	0.012	0.719	0.313	2
0.79	0.682	0.92	0.054	0.467	0.483	0.064	0.124	0.831	0.559	2
0.351	0.196	0.131	0.168	0.678	0.392	0.282	0.523	0.032	0.376	2
0.818	0.455	0.317	0.449	0.848	0.677	0.351	0.158	0.302	0.786	2
0.329	0.682	0.246	0.902	0.584	0.591	0.07	0.294	0.04	0.3	3
0.837	0.692	0.841	0.622	0.102	0.93	0.136	0.154	0.948	0.414	3
0.056	0	1	0.611	0.684	0	0	0.114	0.912	0.061	3
0.898	0.535	0.227	0.103	0.853	0.525	0	0.246	0.262	0.82	3
0.484	0.525	0.266	0.301	0.066	0.456	0.199	0.149	0.426	0.495	3
0.174	0.278	0.421	0.745	0.408	0.188	0.042	0.113	0.858	0.179	3
0.121	0.399	0.841	0.237	0.956	0.405	0.23	0.085	0.14	0.055	3
0.656	0.862	0.546	0.906	0.319	0.948	0.056	0.038	0.709	0.323	3
0.755	0.481	0.546	0.375	0.717	0.709	0.079	0.289	0.644	0.395	3
0.388	0.369	0.421	0.363	0.871	0.584	0.421	0.073	0.581	0.413	3
0.518	0.611	0.763	0.689	0	0.63	0.206	0.168	0.262	0.236	3
0.526	0.076	0.691	0.11	0.095	0.105	0.249	0.11	0.747	0.523	3
0.724	0.439	0.92	0.966	0.873	0.43	0.163	0.031	0.64	0.383	3
0.229	0.834	0.622	0.983	0.621	0.497	0.021	0.029	0.705	0.073	3
0.278	0.284	0.268	0.412	0.799	0.38	0.063	0.134	0.749	0.173	3
0.015	0.553	0.763	0.208	0.487	0.776	0.197	0.117	0.033	0.013	3
0.67	0.631	0.546	0.818	0.71	0.539	0.036	0	0.551	0.626	3
0.954	0.166	0.727	0.059	0.232	0.436	0.187	0.198	0.378	0.954	3
0.308	0.422	0.343	0.553	0.798	0.504	0	0.086	0.579	0.3	3
0.469	0.407	0.016	0.726	0.879	0.357	0.204	0.142	0.133	0.365	3
0.248	0.814	0.578	0.489	0.887	0.784	0.054	0.034	0	0.249	3
0.692	0.713	0.063	0.287	0.505	0.887	0.136	0	0.561	0.353	3
0.918	0.611	0.421	0.594	0.62	0.554	0.09	0.206	0.322	0.918	3
0.283	0.321	0.421	0	0.102	0.369	0.305	0.03	0.09	0.267	3
0.676	0.946	0.92	0.886	0.714	0.844	0.013	0.078	0.056	0.679	3
0.262	0.723	0.421	0.61	0.76	0.677	0.203	0.08	0.084	0.283	3
0.85	0.672	0.615	0.13	0.761	0.844	0.172	0.057	0.196	0.847	3
0.148	0.896	0.421	0.116	0.265	0.965	0.028	0	0.263	0.167	3
0.023	0.455	0.763	0.458	0.797	0.677	0.482	0.18	0.046	0.023	3
0.175	0.455	0.481	0.75	0.956	0.726	0.081	0.011	0.069	0.188	3
0.834	0.266	0.653	0.423	0.89	0.363	0.104	0.32	0.964	0.53	3
0.039	0.946	0.615	0.508	0.145	0.861	0.278	0.071	0.496	0.037	3
0	0	0.319	0.068	0.59	0	0.233	0.106	0.352	0	3
0.411	0.516	0.268	0.433	0.827	0.405	0.114	0.061	0.651	0.223	3
0.49	0.17	0.421	0.785	0.537	0.188	0.083	0.227	0.829	0.425	3
0.739	0.261	0.649	0.899	0.56	0.288	0.063	0	0.429	0.756	3
0.508	0.507	0.056	0.697	0.677	0.693	0.103	0.096	0.11	0.519	3
0.724	0.376	0.481	0.113	0.051	0.726	0.082	0.19	0.843	0.704	3
0.317	0.764	0.763	0.241	0.411	0.895	0	0.026	0.809	0.313	3
0.103	0.196	0.191	0.679	0.412	0.293	0.145	0.074	0.785	0.091	3
0.131	0.601	0.368	0.959	0.118	0.878	0.209	0.034	0.726	0.025	3
0.738	0.284	0.512	0.464	0.066	0.504	0.219	0.344	0.594	0.531	3
0.674	0.713	0.07	0.703	0.571	0.525	0.237	0.074	0.033	0.671	3
0.77	0.672	0.841	0.024	0.562	1	0.212	0.182	0.554	0.339	3
0.179	0.376	0.449	0.827	0.046	0.386	0.119	0.506	0.458	0.131	3
0.451	0.805	0.615	0.682	0.119	0.861	0.101	0.024	0.497	0.188	3
0.742	0.703	0.481	0.701	0.546	0.809	0.073	0.047	0.303	0.748	3
0.172	0.26	0	0.499	0.988	0.292	0.196	0.268	0.269	0.056	3
0.555	0.063	0.227	0.1	0.374	0.245	0.104	0.165	0.487	0.434	3
0.951	0.209	0.118	0.974	0.236	0.606	0.085	0	0.667	0.709	3
0.855	0.044	0.133	0.315	0.328	0.313	0	0.046	0.518	0.819	3
0.381	0.692	0.268	0.775	0.441	0.483	0.361	0	0.746	0.379	3
0.722	0.234	0.227	0.264	0.191	0.245	0	0.18	0.534	0.506	3
0.85	0.971	0.13	0.618	0.788	0.93	0.035	0.087	0.511	0.489	3
0.392	0.805	0.582	0.039	0.892	0.685	0.519	0.434	0.269	0.383	3
0.291	0.985	0.524	0.946	0.331	0.904	0.025	0	0.904	0.086	3
0.997	0.692	0.924	0.848	0.572	0.844	0	0.125	0.895	0.91	3
0.065	0.067	0.421	0.185	0.814	0.091	0.124	0.322	0.533	0.063	3
0.332	0.481	0.687	0.679	0.234	0.357	0.174	0.141	0.94	0.286	3
0.836	0.862	0.131	0.538	0.047	0.792	0.222	0.012	0.211	0.84	3
0.047	0.074	0.175	0.369	0.67	0.107	0.125	0.013	0.84	0.05	3
0.206	0.244	0.653	0.916	0.215	0.133	0	0	0.231	0.209	3
0.437	0.04	0.755	0.476	0.139	0.046	0.148	0	0.947	0.449	3
0.307	0.071	0.338	0.522	0.156	0.05	0.066	0.17	0.607	0.302	3
0.225	0.498	0.131	0.575	0.884	0.709	0.305	0.118	0.418	0.081	3
0.14	0.376	0.962	0.565	0.228	0.653	0.114	0.016	0.488	0.062	3
0.863	0.795	0.582	0.942	0.259	0.561	0	0.034	0.401	0.692	3
0.815	0.334	0.455	0.792	0.21	0.298	0	0.031	0.743	0.735	3
0.038	0.055	0.481	0.591	0.741	0.051	0.105	0.116	0.678	0.045	3
0.96	0.957	0.481	0.428	0.61	1	0.052	0.125	0.809	0.833	3
0.415	0.582	0.803	0.862	0.573	0.869	0.323	0.182	0.751	0.131	3
0.519	0.785	0.394	0.863	0.561	0.591	0.063	0.018	0.994	0.503	3
0.144	0.774	0.086	0.95	0.748	0.584	0	0.075	0.053	0.139	3
0.852	0.824	0.763	0.761	0.689	0.792	0.014	0.077	0.584	0.462	3
0.892	0.321	0.314	0.472	0.269	0.228	0.23	0.214	0.514	0.893	3
0.848	0.795	0.691	0.792	0.105	0.844	0	0.012	0.965	0.531	3
0.533	0.234	0.687	0.964	0.41	0.211	0.208	0.02	0.162	0.53	3
0.42	0.178	0.026	0.775	0.178	0.469	0.168	0.013	0.649	0.165	3
0.663	0.862	0.687	0.71	0.531	0.948	0.03	0.019	0.709	0.267	3
0.732	0.278	0.421	0.155	0.864	0.43	0.172	0.277	0.342	0.729	3
0.32	0.321	0.882	0.296	0.607	0.185	0.063	0.264	0.461	0.194	3
0.647	0.249	0.491	0.96	0.613	0.303	0.19	0.111	0.939	0.415	3
0.032	0.422	0.803	0.138	0	0.25	0.104	0.132	0.028	0.046	3
0.016	0.525	0.191	0.979	0.061	0.63	0.341	0.073	0.679	0.015	3
0.601	0.163	0.449	0.398	0.305	0.751	0.023	0.276	0.533	0.403	3
0.013	0.507	0.546	0.054	0.494	0.913	0.04	0.027	0.525	0.013	3
0.649	0.255	0.056	0.252	0.207	0.417	0.189	0.041	0.953	0.638	3
0.681	0.174	0.763	0.065	0.242	0.809	0	0	0.196	0.66	3
0.907	0.682	0.394	0.606	0.952	0.939	0.149	0.044	0.215	0.776	3
0.163	0.166	0.615	0.736	0.015	0.93	0.225	0.244	0.228	0.123	3
0.226	0.229	0.996	0.05	0.25	0.948	0.106	0.233	0.759	0.215	3
0.665	0.071	0.452	0.634	0.987	0.351	0	0.109	0.725	0.669	3
0.36	0.544	0.016	0.161	0.237	0.469	0.105	0.288	0.814	0.128	3
0.869	0.407	0.131	0.655	0.732	0.525	0.082	0.097	0.281	0.714	3
0.39	0.946	0.292	0.751	0.292	0.956	0	0.082	0.07	0.388	3
0.686	0.03	0.687	0.279	0.91	0.041	0.026	0.07	0.393	0.682	3
0.091	0.348	0.056	0.945	0.415	0.357	0.026	0.288	0.029	0.126	3
0.887	0.957	0.618	0.777	0.453	0.913	0.04	0.058	0.759	0.642	3
0.394	0.438	0.799	0.777	0.445	0.576	0	0.437	0.201	0.25	3
0.598	0.611	0.421	0.573	0.689	0.693	0.274	0.175	0.774	0.386	3
