# Supplementary material for: A block cipher algorithm identification scheme based on hybrid k-nearest neighbor and random forest algorithm
Source: PeerJ Comput Sci. 2022 Oct 10;8:e1110. doi: 10.7717/peerj-cs.1110 (PMC9575859; doi:10.7717/peerj-cs.1110)
Supplement: Supplemental Information 1 — The Code subfile includes SVM+RF+KNN.py and HKNNRF.py scripts. And the former is three-in-one classic machine learning algorithms as control experiments. The latter is an ensemble learning algorithm proposed based on the advantages of KNN and RF mentioned in our article. Furthermore, the both scripts run the multi-classification experiment under 512KB size for example. The Date subfile includes Binary-classification identification on cryptographic algorithms and Multi-classification identification on cryptographic algorithms. The former contains the data needed to carry out the binary-classification, and the latter contains the data needed to carry out multi-classification. [file peerj-cs-08-1110-s001.zip › CodeAndData/Data/Binary-classification identification on cryptographic algorithms/256kb/3DES and RC2.csv]

aetPValue	custPValue	dtfPValue	fwbtPValue	lrobPValue	mtPValue	retPValue	revtPValue	runsPValue	stPValue	lable
0.072	0.043	0.792	0.181	0.741	0.065	0.021	0.026	0	0.072	1
0.98	0.243	0	0.09	0.963	0.463	0.056	0.079	0.866	0.969	1
0.325	0.514	0.494	0.209	0.639	0.566	0.105	0.165	0.542	0.324	1
0.778	0.577	0.592	0.906	0.688	0.969	0.318	0.431	0.556	0.484	1
0.934	0.819	0.839	0.147	0.124	0.683	0.055	0.252	0.434	0.798	1
0.996	0.571	0.98	0.214	0.844	0.613	0.084	0.047	0.912	0.907	1
0.801	0.75	0.795	0.701	0.312	0.602	0.116	0.248	0.969	0.688	1
0.349	0.289	0.522	0.042	0.358	0.312	0	0	0.017	0.349	1
0.619	0.85	0	0.62	0.129	0.933	0.025	0.428	0.153	0.483	1
0.361	0.432	0.443	0.98	0.247	0.284	0.011	0.118	0.767	0.133	1
0.406	0.531	0.889	0.593	0.013	0.664	0	0.146	0.211	0.177	1
0.255	0.173	0.623	0.254	0.15	0.23	0.267	0.271	0.207	0.254	1
0.167	0.142	0.897	0.118	0.867	0.17	0.038	0.043	0.048	0.167	1
0.049	0.192	0.406	0.039	0.304	0.742	0.024	0.101	0.655	0.049	1
0.569	0.854	0.25	0.833	0.195	0.85	0.105	0.084	0.874	0.33	1
0.81	0.444	0.852	0.806	0.05	0.434	0.18	0.241	0.271	0.666	1
0.054	0.231	0.423	0.434	0.39	0.297	0.048	0.53	0.727	0	1
0.941	0.189	0.408	0.597	0.376	0.274	0.036	0.022	0.988	0.811	1
0.916	0.194	0.245	0.505	0.659	0.605	0.305	0.408	0.33	0.862	1
0.843	0.501	0.781	0.452	0.128	0.452	0.079	0.479	0.885	0.483	1
0.822	0.349	0.929	0.973	0.789	0.6	0.218	0.333	0.312	0.583	1
0.213	0.162	0.085	0.88	0.247	0.12	0.023	0.055	0.444	0.212	1
0.754	0.424	0.844	0.698	0.43	0.382	0.171	0.095	0.615	0.465	1
0.416	0.737	0.125	0.591	0.699	0.676	0.027	0	0.926	0.417	1
0.616	0.778	0.175	0.09	0.12	0.727	0.017	0.27	0.632	0.436	1
0.014	0.366	0.135	0.285	0.629	0.901	0.079	0.139	0.514	0.013	1
0.356	0.094	0.676	0.503	0.033	0.093	0.389	0.161	0.785	0.313	1
0.086	0.383	0.547	0.481	0.662	0.239	0.47	0.132	0.835	0.086	1
0.072	0.508	0.805	0.999	0.274	0.321	0.293	0.131	0.693	0.013	1
0.02	0.172	0.662	0.351	0.694	0.114	0.093	0.017	0.083	0.02	1
0.93	0.919	0.727	0.645	0.671	0.836	0.16	0.096	0.875	0.929	1
0.429	0.291	0.706	0.18	0.841	0.462	0.112	0.122	0.416	0.359	1
0.888	0.343	0.713	0.695	0.188	0.328	0.218	0.1	0.238	0.888	1
0.137	0.131	0.749	0.472	0.182	0.132	0	0	0.154	0.123	1
0.512	0.152	0.43	0.788	0.201	0.266	0.023	0.065	0.931	0.336	1
0.616	0.748	0.742	0.6	0.832	0.675	0.192	0.089	0.637	0.616	1
0.571	0.345	0	0.943	0.415	0.549	0.064	0.092	0.257	0.572	1
0.774	0.449	0.163	0.602	0.909	0.584	0.12	0.136	0.409	0.582	1
0.849	0.142	0.394	0.013	0.72	0.549	0.058	0.161	0.148	0.85	1
0.544	0.245	0.339	0.013	0.05	0.24	0.47	0.134	0.799	0.544	1
0.473	0.824	0.48	0.126	0.218	0.903	0.183	0.214	0.102	0.473	1
0.836	0.249	0.462	0.391	0.505	0.335	0.366	0.138	0.362	0.703	1
0.027	0.714	0.771	0.232	0.054	0.52	0.07	0.16	0	0.028	1
0.078	0.058	0.244	0.748	0	0.065	0	0.134	0.017	0.079	1
0.244	0.319	0.749	0.689	0.127	0.431	0.119	0.047	0.57	0.086	1
0.106	0.126	0.862	0.506	0.428	0.091	0.122	0.079	0.481	0.106	1
0.111	0.205	0.126	0.076	0.701	0.914	0.183	0.222	0.174	0.111	1
0.315	0.797	0.06	0.955	0.266	0.842	0.154	0.023	0.23	0.316	1
0.536	0.058	0.391	0	0.347	0.051	0.224	0.37	0.962	0.536	1
0.087	0.033	0.947	0.506	0.607	0.038	0.027	0.038	0.087	0.086	1
0.335	0.262	0.982	0.014	0.433	0.713	0.213	0.169	0.161	0.335	1
0.548	0.527	0.385	0.896	0.323	0.627	0.232	0.063	0.053	0.547	1
0.678	0.652	0.425	0.25	0.787	0.441	0.108	0.027	0.912	0.678	1
0.246	0.242	0.291	0.189	0.463	0.315	0.162	0.072	0.885	0.169	1
0.428	0.342	0.723	0.346	0.408	0.876	0.505	0.106	0.647	0.15	1
0.659	0.635	0.127	0.04	0.713	0.913	0.077	0.105	0.779	0.334	1
0.202	0.102	0.272	0.266	0.019	0.079	0.106	0.256	0.866	0.202	1
0.089	0.571	0.094	0.874	0.409	0.508	0.049	0	0.74	0.053	1
0.877	0.614	0.025	0.291	0.107	0.866	0.15	0.387	0.611	0.877	1
0.803	0.482	0.815	0.37	0.245	0.606	0.288	0.109	0.703	0.803	1
0.154	0.584	0.478	0.403	0.975	0.653	0.141	0.278	0.761	0.035	1
0.563	0.079	0.015	0.674	0.323	0.131	0.29	0.194	0.216	0.563	1
0.961	0.756	0.163	0.893	0.416	0.996	0.353	0.169	0.93	0.913	1
0.824	0.462	0.518	0.386	0.733	0.815	0.109	0.149	0.44	0.759	1
0.957	0.116	0.655	0.962	0.606	0.803	0.068	0.532	0.381	0.882	1
0.336	0.545	0.678	0.532	0.1	0.686	0	0.099	0.381	0.336	1
0.65	0.443	0.206	0.751	0.153	0.28	0.086	0.195	0.328	0.648	1
0.67	0.099	0.138	0.829	0.015	0.118	0.022	0.293	0.555	0.646	1
0.842	0.393	0.419	0.233	0.908	0.424	0.394	0.25	0.747	0.842	1
0.49	0.323	0.205	0.635	0.774	0.974	0.029	0	0.872	0.127	1
0.252	0.439	0.173	0.747	0.759	0.413	0.054	0.142	0.923	0.252	1
0.239	0.41	0.932	0.945	0.959	0.261	0.262	0.01	0.109	0.198	1
0.663	0.498	0.266	0.708	0.02	0.43	0.138	0.088	0.744	0.662	1
0.062	0.129	0.602	0.983	0.022	0.163	0.02	0	0.921	0.063	1
0.261	0.085	0.534	0.514	0.807	0.422	0.067	0.03	0.357	0.219	1
0.029	0.348	0.662	0.165	0.635	0.256	0.096	0.075	0.848	0	1
0.646	0.195	0.37	0.312	0.975	0.54	0.064	0.374	0.652	0.48	1
0.846	0.887	0.288	0.766	0.285	0.804	0	0.059	0.848	0.543	1
0.335	0.309	0.676	0.938	0.404	0.333	0.105	0.107	0.904	0.337	1
0.998	0.589	0.635	0.554	0.13	0.771	0.099	0.117	0.598	0.978	1
0.906	0.681	0.281	0.56	0.155	0.685	0.126	0.097	0.558	0.721	1
0.241	0.034	0.253	0.677	0.689	0.021	0.11	0.031	0.813	0.241	1
0.823	0.162	0.788	0.037	0.963	0.336	0.035	0.026	0.51	0.822	1
0.268	0.634	0.147	0.867	0.237	0.785	0.299	0.25	0.584	0.129	1
0.63	0.437	0.49	0.071	0.42	0.403	0.146	0.196	0.87	0.373	1
0.54	0.452	0	0.429	0.55	0.369	0	0.213	0.914	0.289	1
0.11	0.387	0.731	0.893	0.249	0.633	0.11	0	0.81	0.013	1
0.234	0.547	0.985	0.414	0.134	0.67	0.011	0.149	0.046	0.234	1
0.682	0.257	0.673	0.914	0.877	0.381	0.559	0.243	0.383	0.683	1
0.358	0.355	0.937	0.426	0.827	0.424	0.093	0.071	0.151	0.246	1
0.429	0.486	0.834	0.063	0.204	0.569	0	0.171	0.4	0.258	1
0.227	0.403	0.345	0.405	0.169	0.785	0.08	0.042	0.063	0.167	1
0.485	0.244	0.451	0.456	0.51	0.545	0.152	0.145	0.846	0.486	1
0.977	0.877	0.302	0.866	0.919	0.8	0.037	0.213	0.966	0.846	1
0.122	0.181	0.472	0.797	0.375	0.159	0.098	0.158	0.471	0.069	1
0.29	0.055	0.234	0	0.029	0.037	0.266	0.043	0.971	0.29	1
0.192	0.076	0.279	0.042	0.539	0.102	0.01	0.233	0.098	0.192	1
0.346	0.714	0.378	0.329	0.648	0.914	0.012	0	0.098	0.346	1
0.648	0.502	0.899	0.159	0.595	0.62	0.047	0.085	0.675	0.493	1
0.771	0.387	0.462	0.945	0.396	0.275	0.215	0.53	0.812	0.498	1
0.491	0.137	0.78	0.234	0.135	0.172	0.015	0.082	0.632	0.353	4
0.806	0.534	0.897	0.85	0.045	0.647	0.173	0.1	0.259	0.745	4
0.843	0.362	0.17	0.287	0.931	0.707	0.307	0.201	0.813	0.449	4
0.53	0.193	0.514	0.256	0.495	0.447	0.286	0.209	0.936	0.244	4
0.328	0.204	0.155	0.219	0.718	0.255	0.02	0.058	0.034	0.327	4
0.712	0.178	0.417	0.32	0.735	0.272	0.411	0.254	0.818	0.544	4
0.3	0.091	0.927	0.097	0.428	0.168	0.08	0.355	0.696	0.3	4
0.993	0.844	0.329	0.157	0.109	0.77	0.222	0.307	0.349	0.993	4
0.533	0.028	0.419	0.327	0.057	0.054	0.05	0.034	0.611	0.534	4
0.218	0.611	0.884	0.286	0.415	0.744	0.014	0.132	0.91	0.218	4
0.804	0.311	0.528	0.645	0.36	0.316	0.08	0.02	0.76	0.557	4
0.592	0.694	0.671	0.341	0.748	0.507	0.028	0.264	0.619	0.299	4
0.928	0.647	0.251	0.233	0	0.916	0.189	0.229	0.862	0.799	4
0.216	0.064	0.581	0.64	0.79	0.568	0.077	0.447	0.117	0.215	4
0.335	0.195	0.919	0.654	0.924	0.147	0.068	0.086	0.266	0.336	4
0.687	0.206	0.163	0.115	0.511	0.158	0.054	0.098	0.891	0.548	4
0.687	0.644	0.797	0.262	0.518	0.768	0.124	0.065	0.199	0.687	4
0.664	0.609	0.683	0.469	0.376	0.811	0.26	0.075	0.402	0.404	4
0.035	0.019	0.013	0.737	0.059	0.012	0.027	0.03	0.986	0.035	4
0.769	0.35	0.389	0.276	0.867	0.23	0.248	0.101	0.545	0.724	4
0.479	0.13	0.639	0.573	0.125	0.161	0.028	0.036	0.33	0.48	4
0.113	0.024	0.125	0.573	0.878	0.094	0	0	0.282	0.113	4
0.694	0.428	0.29	0.141	0.429	0.647	0.093	0.105	0.454	0.312	4
0.722	0.83	0.99	0.146	0.879	0.811	0.018	0.154	0.343	0.723	4
0.439	0.844	0.812	0.416	0.744	0.825	0.237	0.053	0.916	0.438	4
0.538	0.373	0.266	0.86	0.755	0.519	0.181	0.066	0.669	0.52	4
0.578	0.939	0.353	0.517	0.812	0.855	0.256	0.016	0.639	0.459	4
0.422	0.317	0.49	0.834	0.015	0.317	0.028	0.064	0.15	0.423	4
0.567	0.932	0.63	0.429	0.507	0.851	0	0.045	0.722	0.548	4
0.878	0.695	0.845	0.453	0.523	0.687	0.14	0.158	0.251	0.855	4
0.952	0.638	0.292	0.68	0.531	0.84	0.07	0.34	0.918	0.696	4
0.654	0.764	0.919	0.024	0.224	0.994	0.168	0.087	0.664	0.339	4
0.068	0.401	0.778	0.502	0.063	0.22	0.099	0.419	0.556	0.067	4
0.717	0.686	0.045	0.494	0.022	0.449	0.028	0	0.098	0.716	4
0.932	0.05	0.34	0.081	0.709	0.227	0.037	0	0.652	0.932	4
0.025	0.409	0.147	0.387	0.233	0.648	0.213	0.038	0.128	0.025	4
0.265	0.488	0.537	0.63	0.374	0.484	0.448	0.228	0.331	0.222	4
0.167	0.362	0.157	0.104	0.207	0.343	0.042	0.278	0.323	0.167	4
0.647	0.835	0.812	0.984	0.51	0.614	0.251	0.22	0.676	0.467	4
0.83	0.418	0.255	0.263	0.051	0.75	0.182	0	0.334	0.558	4
0.731	0.266	0.564	0.468	0.393	0.397	0.09	0.359	0.915	0.415	4
0.608	0.181	0.276	0.298	0.91	0.499	0.11	0.203	0.829	0.292	4
0.415	0.164	0.415	0.98	0.869	0.142	0.27	0.113	0.237	0.415	4
0.749	0.424	0.238	0.087	0.823	0.481	0.104	0.41	0.126	0.749	4
0.151	0.266	0.864	0.405	0.953	0.41	0.442	0.445	0.068	0.152	4
0.126	0.519	0.773	0.904	0.538	0.611	0.015	0.033	0.817	0.126	4
0.02	0.013	0.357	0.265	0.85	0.022	0.126	0.168	0.041	0.02	4
0.704	0.081	0.815	0.295	0.285	0.077	0.379	0.149	0.294	0.705	4
0.185	0.197	0.389	0.441	0.465	0.463	0.028	0.056	0.311	0.142	4
0.405	0.5	0.039	0.289	0.234	0.404	0.12	0.022	0.987	0.404	4
0.407	0.456	0.026	0.194	0.123	0.426	0.131	0.213	0.082	0.407	4
0.504	0.452	0.174	0.309	0.522	0.41	0.354	0.2	0.55	0.282	4
0.023	0.353	0.732	0.546	0.911	0.295	0.13	0.307	0	0.024	4
0.596	0.278	0.556	0.333	0.555	0.774	0.123	0.238	0.316	0.413	4
0.095	0.787	0.775	0.118	0.846	0.545	0.168	0.172	0.03	0.083	4
0.748	0.839	0.466	0.868	0.982	0.787	0	0.173	0.763	0.428	4
0.093	0.054	0.556	0.452	0.746	0.04	0.058	0.048	0.286	0.092	4
0.056	0.262	0.16	0.899	0.109	0.297	0.011	0.012	0.3	0.026	4
0.422	0.33	0.179	0.393	0.365	0.452	0.125	0.06	0.553	0.423	4
0.789	0.343	0.204	0.917	0.07	0.316	0.034	0.126	0.865	0.456	4
0.982	0.777	0.125	0.071	0.909	0.763	0.128	0.103	0.7	0.833	4
0.169	0.423	0.957	0.403	0.533	0.322	0.116	0.014	0.935	0.169	4
0.593	0.741	0.323	0.924	0.831	0.762	0.333	0.087	0.925	0.478	4
0.62	0.174	0.098	0.576	0.555	0.117	0.012	0.078	0.419	0.619	4
0.449	0.04	0.149	0.147	0.303	0.041	0.234	0.218	0.553	0.449	4
0.983	0.566	0.024	0.647	0.937	0.742	0.022	0.067	0.594	0.942	4
0.833	0.554	0.34	0.908	0.474	0.582	0.352	0.181	0.352	0.751	4
0.015	0.052	0.867	0.265	0.027	0.043	0.012	0.06	0	0.015	4
0.941	0.881	0.279	0	0.814	0.642	0.016	0.036	0.441	0.941	4
0	0.103	0.036	0.416	0.168	0.16	0.019	0.228	0.805	0	4
0.33	0.87	0.756	0.598	0.886	0.851	0.052	0.193	0.23	0.259	4
0.034	0.798	0.723	0.24	0.027	0.545	0.238	0.036	0	0.034	4
0.602	0.217	0.676	0.27	0.739	0.249	0.187	0.348	0.927	0.28	4
0.892	0.802	0.325	0.891	0.83	0.737	0.234	0.287	0.222	0.743	4
0.236	0.054	0.42	0.995	0.56	0.065	0.368	0.281	0.072	0.235	4
0.179	0.04	0.835	0.291	0.104	0.04	0.213	0.354	0.452	0.179	4
0.057	0.356	0.894	0.68	0.012	0.28	0	0	0.682	0.056	4
0.307	0.177	0.269	0.445	0.603	0.133	0	0.294	0.121	0.307	4
0.485	0.544	0.03	0.148	0.815	0.603	0.217	0.042	0.977	0.485	4
0.781	0.699	0.226	0.165	0.704	0.546	0.261	0.223	0.694	0.721	4
0.752	0.717	0.637	0.992	0.077	0.79	0.136	0.044	0.937	0.439	4
0.561	0.616	0.539	0.483	0.332	0.927	0.344	0	0.767	0.186	4
0.791	0.741	0.067	0.017	0.75	0.949	0.05	0.128	0.115	0.79	4
0.254	0.167	0.076	0.461	0.547	0.16	0.105	0.049	0.607	0.1	4
0.387	0.2	0.299	0.384	0.21	0.406	0.249	0.034	0.447	0.19	4
0.291	0.125	0.02	0.162	0.87	0.473	0.175	0.06	0.51	0.291	4
0.639	0.351	0.942	0.637	0.558	0.537	0	0.085	0.693	0.383	4
0.838	0.648	0.68	0.647	0.716	0.571	0.102	0.177	0.853	0.838	4
0.604	0.422	0.451	0.543	0.795	0.391	0.017	0.218	0.368	0.394	4
0.334	0.281	0.048	0.474	0.468	0.386	0.116	0.011	0.919	0.092	4
0.959	0.136	0.348	0.308	0.027	0.768	0.353	0.23	0.641	0.804	4
0.836	0.479	0.332	0.328	0.749	0.498	0	0.066	0.382	0.837	4
0.503	0.489	0.545	0.44	0.626	0.95	0.022	0.019	0.883	0.322	4
0.677	0.847	0.293	0.268	0.379	0.921	0.093	0.014	0.91	0.304	4
0.83	0.527	0.092	0.43	0.909	0.862	0.022	0	0.765	0.482	4
0.468	0.697	0.531	0.706	0.537	0.733	0.026	0.036	0.735	0.238	4
0.657	0.943	0.664	0.539	0.879	0.861	0.053	0.046	0.194	0.453	4
0.022	0	0.972	0.162	0.577	0	0.015	0.465	0.082	0.022	4
0.459	0.523	0.154	0.689	0.477	0.521	0.17	0.167	0.101	0.46	4
0.437	0.025	0.77	0.435	0.515	0.024	0.03	0.478	0.521	0.437	4
