# Supplementary material for: A block cipher algorithm identification scheme based on hybrid k-nearest neighbor and random forest algorithm
Source: PeerJ Comput Sci. 2022 Oct 10;8:e1110. doi: 10.7717/peerj-cs.1110 (PMC9575859; doi:10.7717/peerj-cs.1110)
Supplement: Supplemental Information 1 — The Code subfile includes SVM+RF+KNN.py and HKNNRF.py scripts. And the former is three-in-one classic machine learning algorithms as control experiments. The latter is an ensemble learning algorithm proposed based on the advantages of KNN and RF mentioned in our article. Furthermore, the both scripts run the multi-classification experiment under 512KB size for example. The Date subfile includes Binary-classification identification on cryptographic algorithms and Multi-classification identification on cryptographic algorithms. The former contains the data needed to carry out the binary-classification, and the latter contains the data needed to carry out multi-classification. [file peerj-cs-08-1110-s001.zip › CodeAndData/Data/Binary-classification identification on cryptographic algorithms/256kb/AES and 3DES.csv]

aetPValue	custPValue	dtfPValue	fwbtPValue	lrobPValue	mtPValue	retPValue	revtPValue	runsPValue	stPValue	lable
0.072	0.043	0.792	0.181	0.741	0.065	0.021	0.026	0	0.072	1
0.98	0.243	0	0.09	0.963	0.463	0.056	0.079	0.866	0.969	1
0.325	0.514	0.494	0.209	0.639	0.566	0.105	0.165	0.542	0.324	1
0.778	0.577	0.592	0.906	0.688	0.969	0.318	0.431	0.556	0.484	1
0.934	0.819	0.839	0.147	0.124	0.683	0.055	0.252	0.434	0.798	1
0.996	0.571	0.98	0.214	0.844	0.613	0.084	0.047	0.912	0.907	1
0.801	0.75	0.795	0.701	0.312	0.602	0.116	0.248	0.969	0.688	1
0.349	0.289	0.522	0.042	0.358	0.312	0	0	0.017	0.349	1
0.619	0.85	0	0.62	0.129	0.933	0.025	0.428	0.153	0.483	1
0.361	0.432	0.443	0.98	0.247	0.284	0.011	0.118	0.767	0.133	1
0.406	0.531	0.889	0.593	0.013	0.664	0	0.146	0.211	0.177	1
0.255	0.173	0.623	0.254	0.15	0.23	0.267	0.271	0.207	0.254	1
0.167	0.142	0.897	0.118	0.867	0.17	0.038	0.043	0.048	0.167	1
0.049	0.192	0.406	0.039	0.304	0.742	0.024	0.101	0.655	0.049	1
0.569	0.854	0.25	0.833	0.195	0.85	0.105	0.084	0.874	0.33	1
0.81	0.444	0.852	0.806	0.05	0.434	0.18	0.241	0.271	0.666	1
0.054	0.231	0.423	0.434	0.39	0.297	0.048	0.53	0.727	0	1
0.941	0.189	0.408	0.597	0.376	0.274	0.036	0.022	0.988	0.811	1
0.916	0.194	0.245	0.505	0.659	0.605	0.305	0.408	0.33	0.862	1
0.843	0.501	0.781	0.452	0.128	0.452	0.079	0.479	0.885	0.483	1
0.822	0.349	0.929	0.973	0.789	0.6	0.218	0.333	0.312	0.583	1
0.213	0.162	0.085	0.88	0.247	0.12	0.023	0.055	0.444	0.212	1
0.754	0.424	0.844	0.698	0.43	0.382	0.171	0.095	0.615	0.465	1
0.416	0.737	0.125	0.591	0.699	0.676	0.027	0	0.926	0.417	1
0.616	0.778	0.175	0.09	0.12	0.727	0.017	0.27	0.632	0.436	1
0.014	0.366	0.135	0.285	0.629	0.901	0.079	0.139	0.514	0.013	1
0.356	0.094	0.676	0.503	0.033	0.093	0.389	0.161	0.785	0.313	1
0.086	0.383	0.547	0.481	0.662	0.239	0.47	0.132	0.835	0.086	1
0.072	0.508	0.805	0.999	0.274	0.321	0.293	0.131	0.693	0.013	1
0.02	0.172	0.662	0.351	0.694	0.114	0.093	0.017	0.083	0.02	1
0.93	0.919	0.727	0.645	0.671	0.836	0.16	0.096	0.875	0.929	1
0.429	0.291	0.706	0.18	0.841	0.462	0.112	0.122	0.416	0.359	1
0.888	0.343	0.713	0.695	0.188	0.328	0.218	0.1	0.238	0.888	1
0.137	0.131	0.749	0.472	0.182	0.132	0	0	0.154	0.123	1
0.512	0.152	0.43	0.788	0.201	0.266	0.023	0.065	0.931	0.336	1
0.616	0.748	0.742	0.6	0.832	0.675	0.192	0.089	0.637	0.616	1
0.571	0.345	0	0.943	0.415	0.549	0.064	0.092	0.257	0.572	1
0.774	0.449	0.163	0.602	0.909	0.584	0.12	0.136	0.409	0.582	1
0.849	0.142	0.394	0.013	0.72	0.549	0.058	0.161	0.148	0.85	1
0.544	0.245	0.339	0.013	0.05	0.24	0.47	0.134	0.799	0.544	1
0.473	0.824	0.48	0.126	0.218	0.903	0.183	0.214	0.102	0.473	1
0.836	0.249	0.462	0.391	0.505	0.335	0.366	0.138	0.362	0.703	1
0.027	0.714	0.771	0.232	0.054	0.52	0.07	0.16	0	0.028	1
0.078	0.058	0.244	0.748	0	0.065	0	0.134	0.017	0.079	1
0.244	0.319	0.749	0.689	0.127	0.431	0.119	0.047	0.57	0.086	1
0.106	0.126	0.862	0.506	0.428	0.091	0.122	0.079	0.481	0.106	1
0.111	0.205	0.126	0.076	0.701	0.914	0.183	0.222	0.174	0.111	1
0.315	0.797	0.06	0.955	0.266	0.842	0.154	0.023	0.23	0.316	1
0.536	0.058	0.391	0	0.347	0.051	0.224	0.37	0.962	0.536	1
0.087	0.033	0.947	0.506	0.607	0.038	0.027	0.038	0.087	0.086	1
0.335	0.262	0.982	0.014	0.433	0.713	0.213	0.169	0.161	0.335	1
0.548	0.527	0.385	0.896	0.323	0.627	0.232	0.063	0.053	0.547	1
0.678	0.652	0.425	0.25	0.787	0.441	0.108	0.027	0.912	0.678	1
0.246	0.242	0.291	0.189	0.463	0.315	0.162	0.072	0.885	0.169	1
0.428	0.342	0.723	0.346	0.408	0.876	0.505	0.106	0.647	0.15	1
0.659	0.635	0.127	0.04	0.713	0.913	0.077	0.105	0.779	0.334	1
0.202	0.102	0.272	0.266	0.019	0.079	0.106	0.256	0.866	0.202	1
0.089	0.571	0.094	0.874	0.409	0.508	0.049	0	0.74	0.053	1
0.877	0.614	0.025	0.291	0.107	0.866	0.15	0.387	0.611	0.877	1
0.803	0.482	0.815	0.37	0.245	0.606	0.288	0.109	0.703	0.803	1
0.154	0.584	0.478	0.403	0.975	0.653	0.141	0.278	0.761	0.035	1
0.563	0.079	0.015	0.674	0.323	0.131	0.29	0.194	0.216	0.563	1
0.961	0.756	0.163	0.893	0.416	0.996	0.353	0.169	0.93	0.913	1
0.824	0.462	0.518	0.386	0.733	0.815	0.109	0.149	0.44	0.759	1
0.957	0.116	0.655	0.962	0.606	0.803	0.068	0.532	0.381	0.882	1
0.336	0.545	0.678	0.532	0.1	0.686	0	0.099	0.381	0.336	1
0.65	0.443	0.206	0.751	0.153	0.28	0.086	0.195	0.328	0.648	1
0.67	0.099	0.138	0.829	0.015	0.118	0.022	0.293	0.555	0.646	1
0.842	0.393	0.419	0.233	0.908	0.424	0.394	0.25	0.747	0.842	1
0.49	0.323	0.205	0.635	0.774	0.974	0.029	0	0.872	0.127	1
0.252	0.439	0.173	0.747	0.759	0.413	0.054	0.142	0.923	0.252	1
0.239	0.41	0.932	0.945	0.959	0.261	0.262	0.01	0.109	0.198	1
0.663	0.498	0.266	0.708	0.02	0.43	0.138	0.088	0.744	0.662	1
0.062	0.129	0.602	0.983	0.022	0.163	0.02	0	0.921	0.063	1
0.261	0.085	0.534	0.514	0.807	0.422	0.067	0.03	0.357	0.219	1
0.029	0.348	0.662	0.165	0.635	0.256	0.096	0.075	0.848	0	1
0.646	0.195	0.37	0.312	0.975	0.54	0.064	0.374	0.652	0.48	1
0.846	0.887	0.288	0.766	0.285	0.804	0	0.059	0.848	0.543	1
0.335	0.309	0.676	0.938	0.404	0.333	0.105	0.107	0.904	0.337	1
0.998	0.589	0.635	0.554	0.13	0.771	0.099	0.117	0.598	0.978	1
0.906	0.681	0.281	0.56	0.155	0.685	0.126	0.097	0.558	0.721	1
0.241	0.034	0.253	0.677	0.689	0.021	0.11	0.031	0.813	0.241	1
0.823	0.162	0.788	0.037	0.963	0.336	0.035	0.026	0.51	0.822	1
0.268	0.634	0.147	0.867	0.237	0.785	0.299	0.25	0.584	0.129	1
0.63	0.437	0.49	0.071	0.42	0.403	0.146	0.196	0.87	0.373	1
0.54	0.452	0	0.429	0.55	0.369	0	0.213	0.914	0.289	1
0.11	0.387	0.731	0.893	0.249	0.633	0.11	0	0.81	0.013	1
0.234	0.547	0.985	0.414	0.134	0.67	0.011	0.149	0.046	0.234	1
0.682	0.257	0.673	0.914	0.877	0.381	0.559	0.243	0.383	0.683	1
0.358	0.355	0.937	0.426	0.827	0.424	0.093	0.071	0.151	0.246	1
0.429	0.486	0.834	0.063	0.204	0.569	0	0.171	0.4	0.258	1
0.227	0.403	0.345	0.405	0.169	0.785	0.08	0.042	0.063	0.167	1
0.485	0.244	0.451	0.456	0.51	0.545	0.152	0.145	0.846	0.486	1
0.977	0.877	0.302	0.866	0.919	0.8	0.037	0.213	0.966	0.846	1
0.122	0.181	0.472	0.797	0.375	0.159	0.098	0.158	0.471	0.069	1
0.29	0.055	0.234	0	0.029	0.037	0.266	0.043	0.971	0.29	1
0.192	0.076	0.279	0.042	0.539	0.102	0.01	0.233	0.098	0.192	1
0.346	0.714	0.378	0.329	0.648	0.914	0.012	0	0.098	0.346	1
0.648	0.502	0.899	0.159	0.595	0.62	0.047	0.085	0.675	0.493	1
0.771	0.387	0.462	0.945	0.396	0.275	0.215	0.53	0.812	0.498	1
0.289	0.299	0.178	0.058	0.056	0.768	0.236	0.034	0.079	0.187	0
0.594	0.164	0.155	0.102	0.894	0.511	0.046	0.053	0.026	0.594	0
0.256	0.544	0.152	0.325	0.282	0.915	0.069	0	0.413	0.058	0
0.218	0.074	0.761	0.487	0.145	0.071	0.119	0.138	0.079	0.221	0
0.739	0.103	0.426	0.645	0.582	0.079	0.038	0.013	0.911	0.739	0
0.528	0.311	0.859	0.834	0.878	0.221	0.046	0.371	0.58	0.352	0
0.248	0.287	0.737	0.64	0.934	0.183	0	0.126	0.385	0.125	0
0.407	0.569	0.985	0.894	0.892	0.883	0.281	0.146	0.863	0.116	0
0.624	0.355	0.451	0	0.718	0.396	0.151	0.126	0.963	0.466	0
0.328	0.531	0.334	0.637	0.621	0.801	0.117	0.47	0.976	0.328	0
0.493	0.5	0.514	0.495	0.54	0.457	0.098	0.055	0.72	0.401	0
0.081	0.431	0.737	0.456	0.594	0.51	0	0.249	0.371	0.053	0
0.131	0.034	0.917	0.144	0.449	0.123	0.106	0.155	0.782	0.062	0
0.63	0.288	0.899	0.203	0.087	0.345	0.144	0.238	0.289	0.631	0
0.023	0.059	0.273	0.609	0.753	0.099	0.12	0.059	0.936	0.023	0
0.719	0.355	0.355	0.028	0.186	0.712	0.122	0.175	0.781	0.496	0
0.618	0.042	0.935	0.093	0.573	0.228	0.044	0.065	0.824	0.618	0
0.024	0.081	0.026	0.877	0.43	0.313	0.064	0.031	0.653	0	0
0.362	0.114	0.221	0.314	0.179	0.101	0.191	0.012	0.414	0.304	0
0.043	0.034	0.038	0.046	0.077	0.11	0.191	0.215	0.2	0.043	0
0.026	0.043	0.112	0.308	0.492	0.021	0	0.229	0.588	0.026	0
0.508	0.165	0.154	0.044	0.22	0.499	0	0	0.537	0.325	0
0.587	0.321	0.486	0.633	0.427	0.869	0.167	0.221	0.986	0.438	0
0.924	0.908	0.644	0.891	0.232	0.699	0.091	0.264	0.473	0.793	0
0.498	0.071	0.024	0.417	0.022	0.064	0.158	0.169	0.152	0.499	0
0.72	0.715	0.368	0.934	0.435	0.659	0.089	0.11	0.405	0.353	0
0.473	0.771	0.443	0.777	0.063	0.797	0.049	0	0.726	0.203	0
0.997	0.63	0.773	0.857	0.535	0.452	0.095	0.287	0.719	0.978	0
0.445	0.305	0.314	0.244	0.484	0.934	0.018	0.049	0.012	0.444	0
0.434	0.651	0.785	0.687	0.469	0.417	0.227	0.278	0.21	0.315	0
0.08	0.675	0.869	0.012	0.459	0.633	0.218	0.219	0.416	0.019	0
0.358	0.058	0.886	0.435	0.714	0.038	0.142	0.079	0.788	0.359	0
0.194	0.246	0.385	0.996	0.023	0.527	0.185	0.191	0.028	0.194	0
0.945	0.814	0.352	0.131	0.717	0.865	0.143	0.124	0.822	0.742	0
0.839	0.259	0.919	0.989	0.121	0.647	0.106	0.19	0.302	0.806	0
0.598	0.68	0.51	0.05	0.251	0.749	0.038	0.176	0.301	0.597	0
0.336	0	0.783	0.155	0.535	0	0	0.065	0.915	0.336	0
0.788	0.227	0.217	0.605	0.497	0.228	0	0.123	0.785	0.691	0
0.253	0.909	0.101	0.89	0.253	0.698	0.058	0.345	0.303	0.194	0
0.524	0.237	0.394	0.624	0.578	0.196	0.228	0.01	0.303	0.461	0
0.029	0.062	0.667	0.125	0.726	0.046	0.146	0.013	0.343	0.029	0
0.491	0.287	0.547	0.807	0.795	0.268	0.046	0.069	0.632	0.274	0
0.484	0.024	0.063	0.608	0.981	0.027	0.095	0.296	0.274	0.483	0
0.314	0.305	0.95	0.809	0.881	0.308	0.036	0.037	0.8	0.313	0
0.216	0.029	0.425	0.466	0.916	0.065	0.324	0.045	0.494	0.216	0
0.245	0.145	0.03	0.223	0.167	0.216	0.047	0.049	0.72	0.2	0
0.957	0.888	0.43	0.688	0.748	0.826	0.335	0.013	0.594	0.944	0
0.88	0.453	0.854	0.732	0.518	0.604	0.02	0.083	0.913	0.88	0
0.776	0.186	0.614	0.614	0.535	0.146	0.092	0.095	0.608	0.709	0
0.334	0.912	0.857	0.993	0.651	0.776	0.011	0.173	0.205	0.332	0
0.124	0.634	0.321	0.079	0.732	0.693	0.298	0.174	0.129	0.079	0
0.727	0.759	0.342	0.758	0.528	0.777	0.083	0.106	0.424	0.453	0
0.855	0.379	0.394	0.543	0.696	0.471	0.108	0.037	0.189	0.803	0
0.157	0	0.965	0.356	0.406	0.013	0.09	0.024	0.728	0.157	0
0.556	0.157	0.311	0.196	0.586	0.164	0.212	0.075	0.406	0.419	0
0.951	0.495	0.922	0.467	0.763	0.608	0.253	0.173	0.35	0.951	0
0.924	0.052	0.751	0.267	0.778	0.247	0.062	0.088	0.949	0.924	0
0.313	0.626	0.783	0.118	0.988	0.924	0.362	0.093	0.533	0.161	0
0.95	0.67	0.725	0.741	0.905	0.811	0.019	0.029	0.341	0.833	0
0.732	0.936	0.279	0.811	0.839	0.948	0.041	0	0.214	0.495	0
0.363	0.05	0.455	0.785	0.919	0.065	0.101	0.211	0.878	0.259	0
0.191	0.408	0.944	0.97	0.057	0.466	0.24	0.064	0.765	0.085	0
0.933	0.515	0.449	0.798	0.651	0.817	0.424	0.055	0.586	0.743	0
0.825	0.393	0.144	0.822	0.208	0.564	0.052	0.036	0.689	0.616	0
0.127	0.503	0.299	0.113	0.788	0.567	0.316	0.238	0.898	0.022	0
0.784	0.822	0.032	0.89	0.658	0.566	0.228	0.086	0.239	0.562	0
0.648	0.659	0.699	0.256	0.261	0.673	0.123	0.077	0.746	0.302	0
0.012	0.134	0.99	0.387	0.631	0.169	0.128	0.1	0.088	0.012	0
0.68	0.801	0.837	0.71	0.169	0.628	0.26	0.184	0.581	0.536	0
0.641	0.376	0.486	0.028	0.641	0.711	0.036	0.046	0.614	0.264	0
0.354	0.221	0.671	0.172	0.025	0.969	0.141	0.207	0.024	0.354	0
0.391	0.148	0.889	0.914	0.409	0.195	0.145	0.023	0.993	0.391	0
0.809	0.207	0.299	0.621	0.425	0.247	0	0.089	0.591	0.771	0
0.602	0.681	0.055	0.901	0.403	0.902	0.049	0.065	0.909	0.285	0
0.821	0.482	0.735	0.489	0.555	0.537	0.106	0.266	0.842	0.821	0
0.733	0.047	0.8	0.031	0.438	0.121	0.094	0.128	0.488	0.734	0
0.418	0.268	0.436	0.255	0.163	0.748	0	0.017	0.818	0.169	0
0.818	0.44	0.055	0.06	0.655	0.889	0.022	0.049	0.309	0.818	0
0.211	0.961	0.802	0.871	0.296	0.954	0.055	0.049	0.353	0.105	0
0.955	0.855	0.197	0.998	0.741	0.595	0.195	0.106	0.934	0.757	0
0.06	0.215	0.221	0.155	0.777	0.414	0.544	0.379	0.245	0.014	0
0.297	0.07	0.392	0.14	0.744	0.133	0.114	0.191	0.313	0.297	0
0.651	0.978	0.709	0.683	0.453	0.921	0.218	0.021	0.739	0.236	0
0.769	0.863	0.704	0.96	0.964	0.723	0.154	0.027	0.098	0.766	0
0.28	0.09	0.035	0.931	0.663	0.058	0.038	0.022	0.968	0.278	0
0.917	0.581	0.254	0.521	0.692	0.634	0.227	0.484	0.631	0.782	0
0.13	0.491	0.116	0.157	0.134	0.555	0	0.01	0.361	0.03	0
0.229	0.411	0.859	0.531	0.023	0.366	0.364	0	0.048	0.231	0
0.624	0.122	0.699	0.737	0.716	0.077	0.044	0.127	0.292	0.624	0
0.241	0.149	0.575	0.485	0.59	0.194	0.379	0.223	0.464	0.146	0
0.895	0.498	0.877	0.72	0.754	0.721	0.024	0.035	0.39	0.664	0
0.989	0.708	0.229	0.225	0.095	0.762	0.105	0.229	0.678	0.902	0
0.401	0	0.365	0.048	0.122	0.042	0.04	0.343	0.218	0.399	0
0.345	0.312	0.889	0.626	0.35	0.444	0.05	0.104	0.798	0.133	0
0.661	0.646	0.294	0.433	0.18	0.621	0.115	0.102	0.215	0.482	0
0.445	0.506	0.742	0.028	0.367	0.387	0.084	0.38	0.392	0.444	0
0.987	0.499	0.042	0.127	0.649	0.525	0.032	0.289	0.868	0.895	0
0.257	0.114	0.234	0.57	0.249	0.144	0.019	0.063	0.542	0.122	0
0.609	0.095	0.859	0.316	0.29	0.216	0.28	0.107	0.782	0.609	0
0.803	0.272	0.294	0.756	0.513	0.214	0.184	0.109	0.666	0.802	0
