# Supplementary material for: A block cipher algorithm identification scheme based on hybrid k-nearest neighbor and random forest algorithm
Source: PeerJ Comput Sci. 2022 Oct 10;8:e1110. doi: 10.7717/peerj-cs.1110 (PMC9575859; doi:10.7717/peerj-cs.1110)
Supplement: Supplemental Information 1 — The Code subfile includes SVM+RF+KNN.py and HKNNRF.py scripts. And the former is three-in-one classic machine learning algorithms as control experiments. The latter is an ensemble learning algorithm proposed based on the advantages of KNN and RF mentioned in our article. Furthermore, the both scripts run the multi-classification experiment under 512KB size for example. The Date subfile includes Binary-classification identification on cryptographic algorithms and Multi-classification identification on cryptographic algorithms. The former contains the data needed to carry out the binary-classification, and the latter contains the data needed to carry out multi-classification. [file peerj-cs-08-1110-s001.zip › CodeAndData/Data/Binary-classification identification on cryptographic algorithms/256kb/Blowfish and RC2 .csv]

aetPValue	custPValue	dtfPValue	fwbtPValue	lrobPValue	mtPValue	retPValue	revtPValue	runsPValue	stPValue	lable
0.077	0.595	0.167	0.481	0.812	0.756	0.088	0.013	0.111	0.077	2
0.722	0.703	0.257	0.919	0.589	0.832	0.023	0.042	0.249	0.656	2
0.679	0.634	0.635	0.341	0.84	0.413	0.135	0.017	0.871	0.295	2
0.994	0.664	0.394	0.065	0.742	0.625	0.094	0.036	0.593	0.95	2
0.626	0.106	0.526	0.147	0.19	0.234	0	0.106	0.767	0.626	2
0.402	0.48	0.332	0.766	0.517	0.69	0.066	0.245	0.4	0.402	2
0.133	0.115	0.732	0.441	0.958	0.194	0	0.195	0.618	0.119	2
0.833	0.761	0.894	0.646	0.541	0.845	0.059	0.355	0.293	0.833	2
0.977	0.368	0.99	0.103	0.998	0.466	0.081	0	0.949	0.905	2
0.272	0.621	0.239	0.266	0.808	0.761	0	0.051	0.119	0.186	2
0.437	0.218	0.257	0.014	0.811	0.196	0.072	0.013	0.184	0.437	2
0.023	0.221	0.954	0.173	0.043	0.196	0	0.25	0	0.023	2
0.052	0.114	0.069	0.631	0.18	0.113	0.069	0.031	0.012	0.051	2
0.536	0.158	0.476	0.787	0.938	0.448	0.147	0.026	0.396	0.262	2
0.078	0.443	0.273	0.774	0.023	0.523	0.037	0.129	0.974	0.035	2
0.525	0.07	0.48	0.501	0.845	0.194	0.073	0.042	0.533	0.524	2
0.482	0.611	0.849	0.98	0.95	0.411	0.132	0.103	0.839	0.269	2
0.02	0	0.81	0.767	0.096	0	0.141	0.037	0.255	0.021	2
0.083	0.075	0.604	0.688	0.137	0.062	0.184	0.146	0.643	0.082	2
0.337	0.053	0.276	0.358	0.053	0.055	0.554	0.28	0.055	0.337	2
0.28	0.107	0.245	0.607	0.119	0.061	0.097	0.031	0.543	0.28	2
0.22	0.362	0.773	0.915	0.389	0.302	0.157	0.039	0.321	0.098	2
0.389	0.542	0.849	0.561	0.837	0.73	0	0.097	0.957	0.258	2
0.644	0.251	0.272	0.714	0.653	0.594	0.145	0.067	0.44	0.397	2
0.674	0.497	0.541	0.082	0.212	0.792	0.031	0.282	0.7	0.674	2
0.97	0.783	0.417	0.954	0.696	0.669	0.083	0.165	0.998	0.97	2
0.815	0.713	0.49	0.948	0.382	0.797	0.061	0.313	0.375	0.815	2
0.032	0.102	0.296	0.31	0.792	0.087	0.079	0.052	0.258	0.032	2
0.729	0.197	0.192	0.437	0.247	0.115	0.035	0	0.62	0.729	2
0.852	0.205	0.012	0.464	0.44	0.208	0.062	0.02	0.374	0.853	2
0.621	0.528	0.034	0.77	0.349	0.565	0.011	0.012	0.982	0.281	2
0.563	0.369	0.514	0.396	0.487	0.426	0.258	0.206	0.907	0.228	2
0.048	0.394	0.446	0.725	0.177	0.305	0.032	0.163	0.486	0.016	2
0.321	0.752	0.965	0.787	0.781	0.643	0.284	0.168	0.799	0.106	2
0.338	0.383	0.414	0.901	0.143	0.685	0.173	0.12	0.085	0.299	2
0.06	0.687	0.549	0.621	0.581	0.618	0.038	0.02	0.907	0.06	2
0.266	0	0.275	0.824	0.226	0	0	0.193	0.562	0.265	2
0.061	0.275	0.929	0.857	0.804	0.489	0.28	0.205	0.302	0.061	2
0.999	0.677	0.057	0.75	0.801	0.781	0	0.126	0.532	0.984	2
0.2	0.429	0.457	0.55	0.859	0.316	0.095	0.017	0.283	0.183	2
0.645	0.185	0.263	0.838	0.021	0.151	0.223	0.34	0.447	0.643	2
0.166	0.437	0.37	0.018	0.155	0.604	0.035	0.319	0.354	0.046	2
0.393	0.11	0.403	0.025	0.316	0.346	0.071	0.477	0.967	0.306	2
0.427	0.015	0.582	0.332	0.771	0.05	0.185	0.093	0.447	0.426	2
0.77	0.548	0.814	0.014	0.142	0.381	0.147	0.42	0.963	0.77	2
0.544	0.381	0.504	0.73	0.849	0.471	0.015	0	0.133	0.543	2
0.328	0.051	0.522	0.052	0.648	0.038	0.024	0.119	0.389	0.328	2
0.742	0.025	0.344	0.194	0.414	0.154	0	0.017	0.726	0.744	2
0.733	0.484	0.545	0.343	0.979	0.791	0.168	0.064	0.526	0.361	2
0.018	0.324	0.877	0.334	0.802	0.317	0.087	0.076	0.015	0.018	2
0.347	0.512	0.81	0.636	0.281	0.806	0.022	0.218	0.32	0.16	2
0.247	0.083	0.13	0.201	0.399	0.103	0.094	0.314	0.08	0.247	2
0.844	0.257	0.69	0.893	0.057	0.564	0.026	0.028	0.876	0.778	2
0.071	0.913	0.293	0.479	0.703	0.942	0.186	0.267	0.89	0.051	2
0.223	0.052	0.248	0.5	0.025	0.579	0.063	0.192	0.859	0.042	2
0.099	0.03	0.066	0.778	0.545	0.03	0.117	0.027	0.737	0.098	2
0.669	0.5	0.82	0.022	0.518	0.991	0.131	0.127	0.943	0.439	2
0.829	0.595	0.092	0.558	0.316	0.701	0.142	0.219	0.862	0.554	2
0.473	0.533	0.29	0.16	0.242	0.494	0.063	0.013	0.787	0.337	2
0.021	0.031	0.626	0.807	0.638	0.027	0.17	0.341	0	0.021	2
0.291	0.23	0.93	0.152	0.084	0.133	0.201	0.059	0.081	0.29	2
0.829	0.681	0.949	0.953	0.313	0.747	0.191	0.071	0.611	0.426	2
0.589	0.683	0.348	0.402	0.376	0.822	0.333	0.115	0.516	0.46	2
0.47	0.331	0.22	0.54	0.846	0.595	0.049	0.069	0.91	0.19	2
0.899	0.508	0.191	0.924	0.361	0.646	0.06	0.018	0.632	0.898	2
0.735	0.407	1	0.246	0.142	0.452	0.023	0.053	0.823	0.394	2
0.034	0.057	0.869	0.214	0.791	0.174	0.017	0.517	0.308	0.034	2
0.191	0.099	0.676	0.023	0.545	0.107	0.052	0.132	0.581	0.152	2
0.381	0.839	0.709	0.905	0.82	0.591	0.042	0.044	0.963	0.379	2
0.248	0.388	0.436	0.658	0.726	0.313	0.131	0.02	0.12	0.248	2
0.229	0.159	0.178	0.315	0.423	0.126	0.14	0.531	0.878	0.091	2
0.684	0.709	0.788	0.285	0.652	0.547	0.075	0.202	0.789	0.684	2
0.307	0.456	0.626	0.836	0.518	0.581	0.096	0	0.137	0.199	2
0.97	0.871	0.107	0.065	0.279	0.903	0.06	0.112	0.988	0.727	2
0.244	0.886	0.104	0.799	0.527	0.947	0.17	0.165	0.115	0.244	2
0.401	0.623	0.308	0.967	0.051	0.489	0.11	0.111	0.635	0.345	2
0.229	0.046	0.78	0.021	0.209	0.057	0.242	0.087	0.448	0.184	2
0.126	0.887	0.449	0.983	0.528	0.932	0.13	0.048	0.096	0.126	2
0.018	0.347	0.46	0.528	0.562	0.437	0	0.137	0.023	0.018	2
0.881	0.603	0.219	0.443	0.495	0.404	0.473	0.298	0.873	0.762	2
0.292	0.052	0.288	0.454	0.644	0.235	0.187	0.087	0.205	0.291	2
0.731	0.742	0.547	0.264	0.918	0.667	0.179	0.015	0.085	0.724	2
0.615	0.01	0.145	0	0.389	0.081	0.203	0.03	0.268	0.614	2
0.656	0.619	0.709	0.821	0.923	0.643	0.017	0.036	0.29	0.656	2
0.241	0.144	0.754	0.931	0.527	0.197	0.23	0.142	0.503	0.24	2
0.68	0.974	0.161	0.961	0.898	0.814	0.135	0.058	0.363	0.68	2
0.109	0.139	0.28	0.091	0.282	0.162	0.051	0	0.428	0.11	2
0.389	0.875	0.428	0.735	0.366	0.949	0.298	0.162	0.123	0.39	2
0.746	0.131	0.412	0.368	0.015	0.52	0.046	0.054	0.616	0.435	2
0.066	0.142	0.412	0.064	0.305	0.403	0.089	0.065	0.017	0.066	2
0.352	0.03	0.21	0.513	0.187	0.034	0.155	0.027	0.823	0.352	2
0.963	0.275	0.879	0.18	0.383	0.933	0.392	0.297	0.516	0.859	2
0.023	0.023	0.048	0.681	0.74	0.019	0.085	0.119	0.698	0.023	2
0.806	0.036	0.98	0.699	0.349	0.194	0.301	0.254	0.831	0.74	2
0.175	0.516	0.378	0.717	0.385	0.771	0.062	0	0.836	0.093	2
0.198	0.193	0	0.913	0.951	0.247	0.016	0.198	0.092	0.197	2
0.94	0.381	0.49	0.499	0.668	0.422	0.105	0.256	0.77	0.8	2
0.877	0.242	0.825	0.789	0.82	0.405	0.112	0.069	0.807	0.764	2
0.271	0.173	0.72	0.148	0.59	0.152	0	0.226	0.894	0.174	2
0.824	0.548	0.198	0.185	0.445	0.445	0.057	0.049	0.926	0.467	2
0.491	0.137	0.78	0.234	0.135	0.172	0.015	0.082	0.632	0.353	4
0.806	0.534	0.897	0.85	0.045	0.647	0.173	0.1	0.259	0.745	4
0.843	0.362	0.17	0.287	0.931	0.707	0.307	0.201	0.813	0.449	4
0.53	0.193	0.514	0.256	0.495	0.447	0.286	0.209	0.936	0.244	4
0.328	0.204	0.155	0.219	0.718	0.255	0.02	0.058	0.034	0.327	4
0.712	0.178	0.417	0.32	0.735	0.272	0.411	0.254	0.818	0.544	4
0.3	0.091	0.927	0.097	0.428	0.168	0.08	0.355	0.696	0.3	4
0.993	0.844	0.329	0.157	0.109	0.77	0.222	0.307	0.349	0.993	4
0.533	0.028	0.419	0.327	0.057	0.054	0.05	0.034	0.611	0.534	4
0.218	0.611	0.884	0.286	0.415	0.744	0.014	0.132	0.91	0.218	4
0.804	0.311	0.528	0.645	0.36	0.316	0.08	0.02	0.76	0.557	4
0.592	0.694	0.671	0.341	0.748	0.507	0.028	0.264	0.619	0.299	4
0.928	0.647	0.251	0.233	0	0.916	0.189	0.229	0.862	0.799	4
0.216	0.064	0.581	0.64	0.79	0.568	0.077	0.447	0.117	0.215	4
0.335	0.195	0.919	0.654	0.924	0.147	0.068	0.086	0.266	0.336	4
0.687	0.206	0.163	0.115	0.511	0.158	0.054	0.098	0.891	0.548	4
0.687	0.644	0.797	0.262	0.518	0.768	0.124	0.065	0.199	0.687	4
0.664	0.609	0.683	0.469	0.376	0.811	0.26	0.075	0.402	0.404	4
0.035	0.019	0.013	0.737	0.059	0.012	0.027	0.03	0.986	0.035	4
0.769	0.35	0.389	0.276	0.867	0.23	0.248	0.101	0.545	0.724	4
0.479	0.13	0.639	0.573	0.125	0.161	0.028	0.036	0.33	0.48	4
0.113	0.024	0.125	0.573	0.878	0.094	0	0	0.282	0.113	4
0.694	0.428	0.29	0.141	0.429	0.647	0.093	0.105	0.454	0.312	4
0.722	0.83	0.99	0.146	0.879	0.811	0.018	0.154	0.343	0.723	4
0.439	0.844	0.812	0.416	0.744	0.825	0.237	0.053	0.916	0.438	4
0.538	0.373	0.266	0.86	0.755	0.519	0.181	0.066	0.669	0.52	4
0.578	0.939	0.353	0.517	0.812	0.855	0.256	0.016	0.639	0.459	4
0.422	0.317	0.49	0.834	0.015	0.317	0.028	0.064	0.15	0.423	4
0.567	0.932	0.63	0.429	0.507	0.851	0	0.045	0.722	0.548	4
0.878	0.695	0.845	0.453	0.523	0.687	0.14	0.158	0.251	0.855	4
0.952	0.638	0.292	0.68	0.531	0.84	0.07	0.34	0.918	0.696	4
0.654	0.764	0.919	0.024	0.224	0.994	0.168	0.087	0.664	0.339	4
0.068	0.401	0.778	0.502	0.063	0.22	0.099	0.419	0.556	0.067	4
0.717	0.686	0.045	0.494	0.022	0.449	0.028	0	0.098	0.716	4
0.932	0.05	0.34	0.081	0.709	0.227	0.037	0	0.652	0.932	4
0.025	0.409	0.147	0.387	0.233	0.648	0.213	0.038	0.128	0.025	4
0.265	0.488	0.537	0.63	0.374	0.484	0.448	0.228	0.331	0.222	4
0.167	0.362	0.157	0.104	0.207	0.343	0.042	0.278	0.323	0.167	4
0.647	0.835	0.812	0.984	0.51	0.614	0.251	0.22	0.676	0.467	4
0.83	0.418	0.255	0.263	0.051	0.75	0.182	0	0.334	0.558	4
0.731	0.266	0.564	0.468	0.393	0.397	0.09	0.359	0.915	0.415	4
0.608	0.181	0.276	0.298	0.91	0.499	0.11	0.203	0.829	0.292	4
0.415	0.164	0.415	0.98	0.869	0.142	0.27	0.113	0.237	0.415	4
0.749	0.424	0.238	0.087	0.823	0.481	0.104	0.41	0.126	0.749	4
0.151	0.266	0.864	0.405	0.953	0.41	0.442	0.445	0.068	0.152	4
0.126	0.519	0.773	0.904	0.538	0.611	0.015	0.033	0.817	0.126	4
0.02	0.013	0.357	0.265	0.85	0.022	0.126	0.168	0.041	0.02	4
0.704	0.081	0.815	0.295	0.285	0.077	0.379	0.149	0.294	0.705	4
0.185	0.197	0.389	0.441	0.465	0.463	0.028	0.056	0.311	0.142	4
0.405	0.5	0.039	0.289	0.234	0.404	0.12	0.022	0.987	0.404	4
0.407	0.456	0.026	0.194	0.123	0.426	0.131	0.213	0.082	0.407	4
0.504	0.452	0.174	0.309	0.522	0.41	0.354	0.2	0.55	0.282	4
0.023	0.353	0.732	0.546	0.911	0.295	0.13	0.307	0	0.024	4
0.596	0.278	0.556	0.333	0.555	0.774	0.123	0.238	0.316	0.413	4
0.095	0.787	0.775	0.118	0.846	0.545	0.168	0.172	0.03	0.083	4
0.748	0.839	0.466	0.868	0.982	0.787	0	0.173	0.763	0.428	4
0.093	0.054	0.556	0.452	0.746	0.04	0.058	0.048	0.286	0.092	4
0.056	0.262	0.16	0.899	0.109	0.297	0.011	0.012	0.3	0.026	4
0.422	0.33	0.179	0.393	0.365	0.452	0.125	0.06	0.553	0.423	4
0.789	0.343	0.204	0.917	0.07	0.316	0.034	0.126	0.865	0.456	4
0.982	0.777	0.125	0.071	0.909	0.763	0.128	0.103	0.7	0.833	4
0.169	0.423	0.957	0.403	0.533	0.322	0.116	0.014	0.935	0.169	4
0.593	0.741	0.323	0.924	0.831	0.762	0.333	0.087	0.925	0.478	4
0.62	0.174	0.098	0.576	0.555	0.117	0.012	0.078	0.419	0.619	4
0.449	0.04	0.149	0.147	0.303	0.041	0.234	0.218	0.553	0.449	4
0.983	0.566	0.024	0.647	0.937	0.742	0.022	0.067	0.594	0.942	4
0.833	0.554	0.34	0.908	0.474	0.582	0.352	0.181	0.352	0.751	4
0.015	0.052	0.867	0.265	0.027	0.043	0.012	0.06	0	0.015	4
0.941	0.881	0.279	0	0.814	0.642	0.016	0.036	0.441	0.941	4
0	0.103	0.036	0.416	0.168	0.16	0.019	0.228	0.805	0	4
0.33	0.87	0.756	0.598	0.886	0.851	0.052	0.193	0.23	0.259	4
0.034	0.798	0.723	0.24	0.027	0.545	0.238	0.036	0	0.034	4
0.602	0.217	0.676	0.27	0.739	0.249	0.187	0.348	0.927	0.28	4
0.892	0.802	0.325	0.891	0.83	0.737	0.234	0.287	0.222	0.743	4
0.236	0.054	0.42	0.995	0.56	0.065	0.368	0.281	0.072	0.235	4
0.179	0.04	0.835	0.291	0.104	0.04	0.213	0.354	0.452	0.179	4
0.057	0.356	0.894	0.68	0.012	0.28	0	0	0.682	0.056	4
0.307	0.177	0.269	0.445	0.603	0.133	0	0.294	0.121	0.307	4
0.485	0.544	0.03	0.148	0.815	0.603	0.217	0.042	0.977	0.485	4
0.781	0.699	0.226	0.165	0.704	0.546	0.261	0.223	0.694	0.721	4
0.752	0.717	0.637	0.992	0.077	0.79	0.136	0.044	0.937	0.439	4
0.561	0.616	0.539	0.483	0.332	0.927	0.344	0	0.767	0.186	4
0.791	0.741	0.067	0.017	0.75	0.949	0.05	0.128	0.115	0.79	4
0.254	0.167	0.076	0.461	0.547	0.16	0.105	0.049	0.607	0.1	4
0.387	0.2	0.299	0.384	0.21	0.406	0.249	0.034	0.447	0.19	4
0.291	0.125	0.02	0.162	0.87	0.473	0.175	0.06	0.51	0.291	4
0.639	0.351	0.942	0.637	0.558	0.537	0	0.085	0.693	0.383	4
0.838	0.648	0.68	0.647	0.716	0.571	0.102	0.177	0.853	0.838	4
0.604	0.422	0.451	0.543	0.795	0.391	0.017	0.218	0.368	0.394	4
0.334	0.281	0.048	0.474	0.468	0.386	0.116	0.011	0.919	0.092	4
0.959	0.136	0.348	0.308	0.027	0.768	0.353	0.23	0.641	0.804	4
0.836	0.479	0.332	0.328	0.749	0.498	0	0.066	0.382	0.837	4
0.503	0.489	0.545	0.44	0.626	0.95	0.022	0.019	0.883	0.322	4
0.677	0.847	0.293	0.268	0.379	0.921	0.093	0.014	0.91	0.304	4
0.83	0.527	0.092	0.43	0.909	0.862	0.022	0	0.765	0.482	4
0.468	0.697	0.531	0.706	0.537	0.733	0.026	0.036	0.735	0.238	4
0.657	0.943	0.664	0.539	0.879	0.861	0.053	0.046	0.194	0.453	4
0.022	0	0.972	0.162	0.577	0	0.015	0.465	0.082	0.022	4
0.459	0.523	0.154	0.689	0.477	0.521	0.17	0.167	0.101	0.46	4
0.437	0.025	0.77	0.435	0.515	0.024	0.03	0.478	0.521	0.437	4
