# Supplementary material for: A block cipher algorithm identification scheme based on hybrid k-nearest neighbor and random forest algorithm
Source: PeerJ Comput Sci. 2022 Oct 10;8:e1110. doi: 10.7717/peerj-cs.1110 (PMC9575859; doi:10.7717/peerj-cs.1110)
Supplement: Supplemental Information 1 — The Code subfile includes SVM+RF+KNN.py and HKNNRF.py scripts. And the former is three-in-one classic machine learning algorithms as control experiments. The latter is an ensemble learning algorithm proposed based on the advantages of KNN and RF mentioned in our article. Furthermore, the both scripts run the multi-classification experiment under 512KB size for example. The Date subfile includes Binary-classification identification on cryptographic algorithms and Multi-classification identification on cryptographic algorithms. The former contains the data needed to carry out the binary-classification, and the latter contains the data needed to carry out multi-classification. [file peerj-cs-08-1110-s001.zip › CodeAndData/Data/Binary-classification identification on cryptographic algorithms/512kb/3DES and CAST.csv]

aetPValue	custPValue	dtfPValue	fwbtPValue	lorbPValue	mtPValue	retPValue	revtPValue	rtPValue	stPValue	lable
0.374	0.243	0.697	0.823	0.857	0.28	0.051	0	0.786	0.208	1
0.931	0.405	0.726	0.339	0.299	0.515	0.083	0.26	0.919	0.709	1
0.014	0.811	0.811	0.937	0.835	0.768	0.056	0	0.16	0.014	1
0.467	0.689	0.579	0.751	0.737	0.761	0.103	0.101	0.547	0.467	1
0.84	0.083	0.056	0.444	0.998	0.084	0	0.067	0.666	0.84	1
0.801	0.716	0.131	0.794	0.564	0.548	0.117	0.105	0.421	0.561	1
0.913	0.537	0.584	0.652	0.866	0.44	0.141	0.259	0.834	0.682	1
0.347	0.315	0.933	0.034	0.523	0.653	0.24	0.075	0.067	0.346	1
0.458	0.023	0.209	0.157	0.271	0.144	0.207	0.057	0.693	0.336	1
0.111	0.042	0.407	0.305	0.574	0.1	0	0.04	0.07	0.111	1
0.186	0.122	0.377	0.511	0.133	0.229	0.116	0.038	0.625	0.083	1
0.544	0.173	0.34	0.676	0.336	0.17	0.217	0.406	0.574	0.544	1
0.57	0.281	0.997	0.534	0.878	0.506	0.024	0.086	0.535	0.436	1
0.524	0.766	0.871	0.669	0.231	0.707	0.358	0.271	0.966	0.177	1
0.854	0.087	0.3	0.138	0.067	0.255	0.224	0.489	0.709	0.668	1
0.807	0.199	0.906	0.468	0.325	0.128	0.216	0.057	0.985	0.807	1
0.161	0.07	0.806	0.256	0.259	0.211	0.266	0.064	0.557	0.16	1
0.759	0.56	0.352	0.414	0.08	0.42	0.04	0	0.082	0.759	1
0.944	0.885	0.603	0.639	0.469	0.995	0.077	0.16	0.14	0.944	1
0.679	0.488	0.91	0.256	0.503	0.465	0.316	0.297	0.518	0.458	1
0.282	0.694	0.014	0.64	0.304	0.572	0.025	0.318	0.21	0.115	1
0.7	0.165	0.88	0.316	0.409	0.131	0.099	0.036	0.337	0.699	1
0.726	0.338	0.704	0.199	0.065	0.749	0.021	0.158	0.938	0.275	1
0.965	0.428	0.078	0.036	0.441	0.495	0.112	0.073	0.393	0.902	1
0.238	0.539	0.481	0.166	0.592	0.564	0.076	0.032	0.071	0.238	1
0.753	0.772	0.067	0.881	0.583	0.922	0.297	0.141	0.583	0.669	1
0.632	0.208	0.753	0.362	0.316	0.818	0.18	0.569	0.676	0.441	1
0.867	0.376	0.694	0.518	0.359	0.696	0.168	0.089	0.93	0.485	1
0.688	0.273	0.468	0.04	0.936	0.627	0.177	0	0.848	0.641	1
0.273	0.237	0.455	0.175	0.432	0.263	0.131	0.198	0.287	0.272	1
0.439	0.03	0.291	0.555	0.484	0.123	0.176	0.328	0.917	0.386	1
0.505	0.101	0.3	0.349	0.532	0.114	0.062	0.112	0.688	0.373	1
0.221	0.299	0.559	0.352	0.548	0.628	0.241	0.043	0.319	0.221	1
0.926	0.536	0.981	0.579	0.804	0.874	0	0.104	0.298	0.926	1
0.422	0.413	0.729	0.039	0.482	0.476	0.172	0.068	0.977	0.421	1
0.557	0.208	0.16	0.115	0.033	0.217	0.104	0.303	0.176	0.541	1
0.814	0.472	0.545	0.022	0.452	0.349	0	0	0.341	0.688	1
0.88	0.942	0.377	0.84	0.924	0.904	0.198	0.321	0.401	0.785	1
0.734	0.674	0.372	0.596	0.305	0.527	0.109	0.154	0.608	0.429	1
0.48	0.44	0.778	0.781	0.014	0.402	0.079	0.174	0.1	0.48	1
0.436	0.11	0.873	0.519	0.898	0.193	0.183	0.246	0.539	0.412	1
0.251	0.016	0.272	0.547	0.374	0.028	0.132	0.015	0.286	0.251	1
0.678	0.765	0.65	0.373	0.42	0.794	0.03	0.013	0.78	0.505	1
0.322	0.117	0.92	0.729	0.394	0.209	0.502	0.164	0.192	0.24	1
0.732	0.469	0.448	0.099	0	0.48	0.238	0.017	0.054	0.732	1
0.317	0.161	0.451	0.037	0.422	0.377	0.014	0.131	0.136	0.215	1
0.738	0.887	0.218	0.254	0.204	0.939	0.068	0.037	0.578	0.679	1
0.502	0.476	0.663	0.578	0.205	0.88	0.026	0.109	0.107	0.503	1
0.339	0.45	0.349	0.523	0.294	0.698	0.568	0.042	0.041	0.339	1
0.258	0.057	0.996	0.779	0.463	0.063	0.096	0.121	0.033	0.258	1
0.695	0.071	0.765	0.113	0.69	0.079	0.073	0.581	0.618	0.695	1
0.367	0.109	0.398	0.3	0.471	0.079	0.105	0	0.462	0.295	1
0	0.768	0.309	0.545	0.928	0.708	0.156	0	0.874	0	1
0.586	0.21	0.933	0.304	0.905	0.446	0.255	0.164	0.11	0.586	1
0.354	0.051	0.319	0.489	0.045	0.047	0.055	0.033	0.64	0.349	1
0.867	0.23	0.184	0.771	0.053	0.222	0.039	0.04	0.983	0.867	1
0.944	0.7	0.546	0.587	0.438	0.907	0.069	0.024	0.237	0.907	1
0.402	0.163	0.109	0.031	0.36	0.155	0.168	0.164	0.382	0.401	1
0.762	0.537	0.134	0.522	0.012	0.73	0.337	0.391	0.382	0.496	1
0.283	0.984	0.316	0.232	0.78	0.98	0.103	0.159	0.367	0.068	1
0.407	0.078	0.631	0.178	0.738	0.059	0.169	0.148	0.995	0.407	1
0.362	0.726	0.204	0.518	0.505	0.973	0.147	0.199	0.088	0.362	1
0.718	0.776	0.625	0.681	0.221	0.978	0.018	0.126	0.457	0.606	1
0.621	0.563	0.015	0.332	0.295	0.819	0.014	0	0.567	0.26	1
0.319	0.544	0.167	0.667	0.966	0.528	0.23	0.049	0.67	0.138	1
0.4	0.822	0.36	0.766	0.49	0.836	0.117	0.22	0.562	0.251	1
0.217	0.995	0.314	0.78	0.849	0.975	0.284	0.014	0.011	0.217	1
0.146	0.053	0.978	0.12	0.427	0.063	0.019	0	0.45	0.147	1
0.621	0.206	0.548	0.293	0.927	0.383	0.076	0.232	0.34	0.477	1
0.204	0.055	0.226	0.661	0.405	0.137	0.189	0.135	0.107	0.204	1
0.896	0.561	0.951	0.411	0.967	0.699	0.042	0.024	0.282	0.787	1
0.521	0.745	0.947	0.458	0.377	0.819	0	0.114	0.367	0.218	1
0.833	0.178	0.699	0.494	0.266	0.2	0.081	0.091	0.473	0.833	1
0.599	0.224	0.753	0.474	0.336	0.551	0.231	0.082	0.349	0.377	1
0.776	0.433	0.375	0.41	0.117	0.725	0.075	0.045	0.618	0.777	1
0.856	0.164	0.974	0.078	0.421	0.308	0.013	0.021	0.617	0.784	1
0.944	0.325	0.522	0.625	0.538	0.325	0	0.013	0.814	0.944	1
0.951	0.662	0.712	0.82	0.918	0.724	0.176	0.033	0.259	0.951	1
0.924	0.53	0.899	0.503	0.348	0.568	0.034	0.138	0.952	0.696	1
0.212	0.242	0.878	0.895	0.488	0.141	0	0	0.712	0.154	1
0.988	0.696	0.027	0.611	0.823	0.912	0.025	0.196	0.471	0.943	1
0.12	0.474	0.09	0.775	0.253	0.657	0.02	0.081	0.211	0.044	1
0.307	0.369	0.681	0.791	0.25	0.626	0.255	0.047	0.676	0.105	1
0.192	0.684	0.775	0.191	0.373	0.716	0.344	0.25	0.457	0.167	1
0.261	0.552	0	0.454	0.43	0.854	0	0.018	0.328	0.26	1
0.761	0.119	0.415	0.866	0.827	0.088	0.116	0.129	0.427	0.761	1
0.779	0.142	0.746	0.739	0.181	0.198	0.075	0.309	0.404	0.779	1
0.524	0.404	0.983	0.137	0.083	0.83	0.207	0.151	0.111	0.524	1
0.904	0.657	0.515	0.78	0.087	0.524	0.331	0.173	0.624	0.904	1
0.478	0.204	0.898	0.515	0.532	0.344	0.025	0.333	0.196	0.349	1
0.692	0.105	0.799	0.478	0.695	0.308	0.126	0	0.7	0.692	1
0.159	0.316	0.978	0.652	0.987	0.615	0.56	0.239	0.647	0.026	1
0.713	0.157	0.806	0.262	0.325	0.235	0.161	0.03	0.903	0.664	1
0.804	0.121	0.317	0.644	0.289	0.211	0	0	0.983	0.577	1
0	0.018	0.671	0.081	0.492	0.014	0.187	0.129	0.726	0	1
0.451	0.237	0.376	0.591	0.195	0.194	0.111	0.084	0.536	0.452	1
0.539	0.678	0.655	0.1	0.52	0.901	0	0.052	0.203	0.332	1
0.66	0.523	0.956	0.296	0.198	0.474	0.239	0.012	0.217	0.506	1
0.737	0.901	0.024	0.408	0.889	0.737	0.263	0.606	0.551	0.362	1
0.739	0.086	0.175	0.87	0.828	0.406	0.338	0.056	0.347	0.739	1
0.866	0.341	0.046	0.689	0.042	0.461	0.103	0.285	0.472	0.741	3
0.625	0.647	0.522	0.413	0.928	0.642	0.306	0.32	0.319	0.339	3
0.939	0.409	0.629	0.787	0.265	0.319	0	0.059	0.77	0.776	3
0.598	0.356	0.042	0.953	0.806	0.29	0.065	0.175	0.447	0.551	3
0.012	0.549	0.88	0.518	0.16	0.868	0	0	0	0.012	3
0.514	0.475	0.572	0.115	0.563	0.586	0.127	0.171	0.755	0.408	3
0.466	0.191	0.812	0.331	0.379	0.13	0.186	0.178	0.525	0.31	3
0.469	0.572	0.512	0.864	0.96	0.556	0.028	0.034	0.102	0.467	3
0.878	0.592	0.417	0.331	0.621	0.951	0.404	0.333	0.287	0.771	3
0.872	0.498	0.633	0.368	0.609	0.584	0.023	0	0.679	0.819	3
0.461	0.664	0.978	0.67	0.567	0.803	0.127	0.048	0.108	0.461	3
0.316	0.896	0.181	0.95	0.066	0.771	0.438	0.199	0.968	0.057	3
0.461	0.051	0.514	0.199	0.503	0.083	0.106	0.337	0.071	0.461	3
0.189	0.054	0.465	0.432	0.079	0.038	0.068	0.047	0.981	0.189	3
0.997	0.616	0.813	0.159	0.634	0.914	0.519	0.282	0.621	0.974	3
0.456	0.183	0.374	0.956	0.766	0.655	0.043	0.21	0.399	0.165	3
0.506	0.237	0.095	0.285	0.464	0.208	0.123	0.159	0.32	0.507	3
0.552	0.339	0	0.912	0.51	0.27	0.062	0.023	0.219	0.461	3
0.954	0.41	0.679	0.924	0.255	0.562	0.241	0.182	0.383	0.829	3
0.771	0.868	0.654	0.028	0.047	0.891	0.04	0.468	0.658	0.374	3
0.757	0.32	0.417	0.415	0.37	0.99	0.245	0.308	0.5	0.404	3
0.372	0.672	0.22	0.609	0.653	0.926	0.295	0	0.134	0.366	3
0.692	0.329	0.467	0.495	0.409	0.311	0.172	0.403	0.693	0.692	3
0.88	0.368	0.176	0.808	0.09	0.392	0.048	0.028	0.426	0.82	3
0.689	0.655	0.524	0.326	0.131	0.788	0.103	0.05	0.969	0.35	3
0.938	0.307	0.319	0.395	0.088	0.391	0.27	0.101	0.66	0.938	3
0.813	0.417	0.121	0.903	0.459	0.909	0.235	0.254	0.211	0.61	3
0.126	0.21	0.868	0.355	0.866	0.27	0.066	0.036	0	0.126	3
0.665	0.631	0.792	0.829	0.08	0.561	0.1	0.067	0.891	0.665	3
0.537	0.587	0.476	0.088	0.906	0.855	0.078	0.047	0.274	0.493	3
0.181	0.105	0.78	0.06	0.798	0.203	0.06	0	0	0.181	3
0.096	0.779	0.39	0.758	0.218	0.712	0.401	0.093	0.067	0.096	3
0.281	0.307	0.632	0.904	0.648	0.8	0.074	0.097	0.467	0.281	3
0.104	0.222	0.238	0.219	0.593	0.203	0.095	0.068	0.912	0.104	3
0.298	0.232	0.919	0.934	0.931	0.409	0.131	0.167	0.812	0.068	3
0.566	0.396	0.789	0.13	0.113	0.366	0.305	0.077	0.268	0.566	3
0.66	0.798	0.901	0.589	0.185	0.868	0.323	0.399	0.903	0.66	3
0.053	0.712	0	0.331	0.642	0.701	0.189	0.015	0	0.053	3
0.076	0.059	0.954	0.88	0.039	0.088	0.024	0	0.494	0.046	3
0.165	0.304	0.015	0.813	0.748	0.785	0.219	0.162	0.144	0.127	3
0.192	0.129	0.703	0.909	0.829	0.107	0.048	0	0.109	0.192	3
0.608	0.613	0.143	0.946	0.576	0.911	0.231	0.044	0.754	0.348	3
0.133	0.099	0.82	0.547	0.603	0.179	0.084	0.153	0.13	0.133	3
0.493	0.098	0.26	0.273	0.676	0.101	0.056	0	0.519	0.495	3
0.812	0.662	0.98	0.328	0.498	0.642	0.058	0.012	0.39	0.812	3
0.24	0.36	0.304	0.305	0.044	0.368	0.415	0.108	0.272	0.237	3
0.955	0.887	0.604	0.806	0.167	0.947	0.019	0.016	0.31	0.914	3
0.357	0.512	0.572	0.851	0.185	0.485	0.189	0	0.824	0.356	3
0.114	0.41	0.484	0.622	0.755	0.511	0.13	0.258	0.524	0.034	3
0.924	0.475	0.104	0.284	0.789	0.581	0.07	0.049	0.941	0.649	3
0.168	0.035	0.392	0.449	0.734	0.129	0.033	0.062	0.378	0.168	3
0.567	0.553	0.061	0.85	0.554	0.517	0.233	0.162	0.805	0.328	3
0.393	0.26	0.987	0.7	0.348	0.65	0.258	0.31	0.225	0.279	3
0.368	0.493	0.098	0.715	0.034	0.414	0	0.264	0.06	0.367	3
0.533	0.933	0.272	0.233	0.25	0.822	0.222	0.025	0.865	0.211	3
0.921	0.054	0.397	0.09	0.439	0.164	0.37	0.273	0.859	0.875	3
0.053	0.555	0.118	0.642	0.205	0.926	0.059	0.08	0.013	0.053	3
0.278	0.305	0.635	0.468	0.543	0.21	0.047	0.045	0.036	0.278	3
0.027	0.022	0.013	0.524	0.89	0.028	0	0	0.642	0.027	3
0.254	0.363	0.794	0.881	0.3	0.335	0.238	0	0.155	0.132	3
0.902	0.528	0.421	0.431	0.855	0.747	0.216	0.099	0.653	0.584	3
0.762	0.345	0.612	0.331	0.107	0.554	0.181	0.095	0.561	0.485	3
0.35	0.268	0.525	0.542	0.286	0.38	0.019	0.036	0.639	0.209	3
0.902	0.114	0.108	0.324	0.896	0.353	0.065	0	0.39	0.879	3
0.051	0.059	0.896	0.657	0.897	0.3	0.306	0.252	0.68	0.051	3
0.436	0.509	0.774	0	0.036	0.632	0.171	0.28	0.266	0.311	3
0.511	0.255	0.461	0.192	0.37	0.235	0.219	0.508	0.448	0.488	3
0.15	0.216	0.688	0.057	0.109	0.582	0.095	0.236	0.256	0.109	3
0.292	0.205	0.122	0.851	0.378	0.197	0.272	0.331	0.041	0.292	3
0.192	0.181	0.358	0.109	0.296	0.456	0.018	0.045	0.11	0.123	3
0.299	0.73	0.315	0.881	0.589	0.888	0.153	0.179	0.136	0.209	3
0.805	0.764	0.88	0.915	0.209	0.699	0.02	0.028	0.089	0.805	3
0.124	0.276	0.885	0.705	0.429	0.167	0.315	0.272	0.098	0.124	3
0.688	0.455	0.194	0.856	0.68	0.489	0.124	0.136	0.986	0.337	3
0.591	0.723	0.498	0.933	0.906	0.684	0.017	0	0.55	0.591	3
0.487	0.274	0.631	0.504	0.557	0.184	0.033	0.037	0.775	0.301	3
0.431	0.101	0.763	0.039	0.769	0.13	0	0.252	0.758	0.41	3
0.197	0.41	0.496	0.293	0.452	0.749	0.291	0.098	0.302	0.046	3
0.335	0.063	0.578	0.649	0.163	0.042	0.096	0.087	0.795	0.311	3
0.383	0.254	0.76	0.82	0.998	0.248	0.083	0.168	0.413	0.216	3
0.828	0.866	0.549	0.583	0.911	0.869	0.061	0.046	0.99	0.489	3
0.8	0.228	0.304	0.274	0.029	0.177	0.112	0.129	0.842	0.727	3
0.635	0.459	0.729	0.436	0.634	0.834	0	0	0.884	0.635	3
0.308	0.266	0.687	0.81	0.628	0.417	0.342	0.316	0.716	0.158	3
0.22	0.835	0.84	0.98	0.795	0.964	0.105	0.262	0.747	0.22	3
0.609	0.128	0.18	0.807	0.356	0.089	0.053	0.052	0.536	0.581	3
0.214	0.909	0.552	0.3	0.473	0.86	0.059	0.015	0	0.215	3
0.683	0.891	0.252	0.33	0.895	0.891	0.111	0.016	0.306	0.461	3
0.885	0.597	0.279	0.259	0.549	0.877	0.033	0.204	0.511	0.696	3
0.478	0.748	0.157	0.534	0.369	0.941	0.113	0.065	0.307	0.172	3
0.128	0.223	0.729	0.69	0.373	0.301	0.186	0.031	0.872	0.044	3
0.2	0.33	0.418	0.556	0.623	0.644	0.142	0.336	0.436	0.2	3
0.935	0.236	0.254	0.311	0.069	0.374	0.111	0.041	0.411	0.855	3
0.659	0.316	0.841	0.14	0.89	0.344	0.108	0.124	0.481	0.485	3
0.2	0.924	0.774	0.498	0.868	0.932	0.284	0.255	0.858	0.056	3
0.021	0.651	0.113	0.717	0.499	0.588	0.083	0.021	0.116	0.021	3
0.648	0.664	0.367	0.129	0.546	0.579	0.294	0.054	0.124	0.599	3
0.894	0.907	0.956	0.115	0.464	0.697	0.166	0.091	0.747	0.57	3
0.704	0.175	0.678	0.722	0.42	0.325	0.096	0	0.855	0.365	3
0.063	0.051	0.812	0.961	0.039	0.043	0.179	0.125	0.499	0.063	3
