# Supplementary material for: A block cipher algorithm identification scheme based on hybrid k-nearest neighbor and random forest algorithm
Source: PeerJ Comput Sci. 2022 Oct 10;8:e1110. doi: 10.7717/peerj-cs.1110 (PMC9575859; doi:10.7717/peerj-cs.1110)
Supplement: Supplemental Information 1 — The Code subfile includes SVM+RF+KNN.py and HKNNRF.py scripts. And the former is three-in-one classic machine learning algorithms as control experiments. The latter is an ensemble learning algorithm proposed based on the advantages of KNN and RF mentioned in our article. Furthermore, the both scripts run the multi-classification experiment under 512KB size for example. The Date subfile includes Binary-classification identification on cryptographic algorithms and Multi-classification identification on cryptographic algorithms. The former contains the data needed to carry out the binary-classification, and the latter contains the data needed to carry out multi-classification. [file peerj-cs-08-1110-s001.zip › CodeAndData/Data/Binary-classification identification on cryptographic algorithms/512kb/AES and Blowfish.csv]

aetPValue	custPValue	dtfPValue	fwbtPValue	lorbPValue	mtPValue	retPValue	revtPValue	rtPValue	stPValue	lable
0.345	0.544	0.216	0.754	0.2	0.435	0.289	0.296	0.167	0.345	0
0.494	0.397	0.913	0.255	0.182	0.438	0.264	0.064	0.26	0.414	0
0.935	0.341	0.433	0.333	0.678	0.505	0.132	0.147	0.878	0.721	0
0.954	0.336	0.062	0.277	0.424	0.485	0.085	0.13	0.337	0.88	0
0.039	0	0.904	0.031	0.251	0	0.183	0.149	0.03	0.038	0
0.4	0.91	0.644	0.351	0.622	0.877	0.026	0.462	0.949	0.153	0
0.505	0.861	0.314	0.65	0.261	0.923	0.151	0.369	0.796	0.277	0
0.029	0.834	0.897	0.604	0.83	0.828	0.217	0.149	0.093	0.028	0
0.399	0.345	0.354	0.789	0.432	0.305	0.241	0.622	0.249	0.398	0
0.852	0.096	0.035	0.763	0.496	0.159	0.195	0.066	0.953	0.782	0
0.56	0.256	0.665	0.418	0.275	0.335	0.209	0.19	0.691	0.56	0
0.899	0.741	0.761	0.914	0.741	0.911	0.37	0.054	0.264	0.707	0
0.355	0.528	0.713	0.187	0.965	0.672	0.104	0.135	0.46	0.102	0
0.684	0.688	0.313	0.182	0.243	0.909	0.191	0.454	0.742	0.303	0
0.996	0.923	0.516	0.994	0.614	0.922	0.183	0.015	0.485	0.952	0
0.436	0.157	0.891	0.448	0.742	0.096	0.015	0	0.776	0.289	0
0.365	0.494	0.439	0.84	0.865	0.637	0.064	0.252	0.597	0.31	0
0.028	0.011	0.676	0.349	0.684	0.036	0.514	0.417	0.101	0.029	0
0.147	0.697	0.557	0.542	0.608	0.545	0.08	0.098	0.451	0.081	0
0.074	0.037	0.379	0.585	0.07	0.037	0.139	0.347	0.809	0.074	0
0.434	0.395	0.237	0.614	0.736	0.256	0.2	0	0.798	0.183	0
0.647	0.509	0.527	0.561	0.121	0.639	0.049	0.019	0.553	0.282	0
0.113	0.949	0.25	0.608	0.948	0.908	0.086	0.094	0	0.112	0
0.207	0.148	0.919	0.378	0.428	0.285	0.195	0.028	0.05	0.207	0
0.162	0.312	0.818	0.849	0.277	0.431	0.333	0.41	0.836	0.138	0
0.426	0.381	0.924	0.542	0.96	0.37	0.118	0.02	0.368	0.426	0
0.581	0.481	0.719	0.288	0.982	0.448	0.217	0.02	0.062	0.581	0
0.889	0.2	0.661	0.29	0.346	0.208	0.114	0.118	0.952	0.755	0
0.724	0.383	0.031	0.267	0.606	0.41	0.289	0.16	0.516	0.393	0
0.311	0.417	0.022	0.13	0.792	0.439	0.075	0.105	0.229	0.311	0
0.69	0.724	0.208	0.959	0.791	0.883	0.057	0.126	0.38	0.525	0
0.13	0.029	0.091	0.273	0.378	0.034	0.02	0.125	0.675	0.11	0
0.694	0.53	0.474	0.423	0.987	0.726	0	0.286	0.146	0.694	0
0.731	0.561	0.182	0.298	0.574	0.77	0.126	0.216	0.54	0.483	0
0.341	0.861	0.61	0.225	0.429	0.956	0.013	0.022	0.416	0.081	0
0.7	0.16	0.322	0.299	0.771	0.1	0.039	0.044	0.783	0.7	0
0.229	0.069	0.083	0.656	0.839	0.041	0.022	0.038	0.297	0.228	0
0.56	0.371	0	0.339	0.968	0.474	0.126	0.517	0.581	0.246	0
0.81	0.541	0.512	0.538	0.45	0.726	0.126	0.049	0.984	0.634	0
0.24	0.605	0.829	0.378	0.081	0.686	0.067	0.041	0.41	0.068	0
0.839	0.706	0.694	0.833	0.312	0.729	0.313	0.102	0.204	0.719	0
0.885	0.532	0.495	0.548	0.313	0.441	0.188	0.012	0.38	0.729	0
0.039	0.58	0.344	0.072	0.106	0.702	0.079	0	0.778	0.039	0
0.363	0.496	0.913	0.613	0.259	0.635	0.129	0.167	0.948	0.102	0
0.122	0	0.57	0.058	0.375	0.011	0.028	0.153	0.776	0.122	0
0.024	0.282	0.467	0.47	0.342	0.279	0.016	0.279	0.648	0.024	0
0.164	0.083	0.99	0.478	0.724	0.044	0.056	0.045	0.923	0.163	0
0.553	0.857	0.502	0.116	0.515	0.954	0.02	0	0.349	0.367	0
0.491	0.5	0.738	0.078	0.155	0.379	0.155	0.119	0.319	0.491	0
0.613	0.409	0.188	0.338	0.597	0.466	0	0	0.749	0.379	0
0.122	0.127	0.974	0.221	0.493	0.098	0.031	0	0.254	0.123	0
0.445	0.066	0.956	0.671	0.564	0.047	0.127	0.025	0.791	0.445	0
0.112	0.476	0	0.629	0.997	0.703	0.065	0.238	0.795	0.112	0
0.915	0.562	0.978	0.677	0.639	0.709	0.111	0.081	0.664	0.915	0
0.671	0.371	0.728	0.488	0.328	0.876	0.051	0.081	0.891	0.552	0
0.123	0.614	0.402	0.255	0.255	0.911	0.253	0.412	0.515	0.094	0
0.447	0.531	0.287	0.674	0.442	0.778	0.06	0.169	0.586	0.447	0
0.096	0.558	0.621	0.788	0.674	0.755	0.014	0	0.485	0.06	0
0.907	0.321	0.406	0.297	0.671	0.439	0.146	0.242	0.943	0.741	0
0.481	0.565	0.92	0.284	0.963	0.804	0.105	0	0.05	0.48	0
0.751	0.783	0.982	0.408	0.325	0.777	0.388	0.257	0.981	0.581	0
0.584	0.527	0.873	0.729	0.45	0.574	0.081	0.131	0.652	0.239	0
0.392	0.569	0.494	0.11	0.992	0.594	0.08	0.081	0.262	0.392	0
0.071	0.852	0.257	0.193	0.067	0.734	0.045	0.086	0.503	0.013	0
0.511	0.77	0.072	0.708	0.581	0.728	0.415	0.095	0.373	0.512	0
0.971	0.506	0.694	0.15	0.102	0.965	0.382	0.236	0.434	0.888	0
0.391	0.908	0.91	0.888	0.115	0.828	0.031	0.079	0.708	0.182	0
0.461	0.298	0.54	0.89	0.622	0.41	0.218	0.086	0.254	0.305	0
0.949	0.636	0.869	0.665	0.352	0.979	0.075	0.249	0.474	0.932	0
0.924	0.839	0.162	0.989	0.842	0.677	0.175	0.106	0.941	0.794	0
0.428	0.618	0.06	0.321	0.954	0.866	0.039	0.022	0.724	0.427	0
0.548	0.281	0.438	0.437	0.757	0.321	0.085	0.124	0.093	0.55	0
0.589	0.211	0.338	0.521	0.601	0.144	0.216	0.216	0.989	0.589	0
0.304	0.287	0.188	0.541	0.616	0.279	0.274	0	0.633	0.305	0
0.641	0.235	0.875	0.153	0.848	0.191	0.132	0.282	0.361	0.602	0
0.227	0.545	0.94	0.684	0.173	0.536	0	0	0.412	0.087	0
0.046	0.197	0.312	0.158	0.292	0.192	0.06	0.085	0.081	0.046	0
0.187	0.026	0.214	0.914	0.767	0.039	0.056	0.483	0.253	0.186	0
0.217	0.742	0.723	0.848	0.097	0.92	0.138	0.347	0.923	0.143	0
0.888	0.251	0.351	0.014	0.928	0.251	0.06	0.013	0.675	0.888	0
0.819	0.111	0.351	0.128	0.53	0.583	0.129	0.196	0.639	0.765	0
0.421	0.625	0.254	0.78	0.758	0.822	0.083	0.112	0.11	0.422	0
0.06	0	0.813	0.637	0.571	0.012	0.045	0	0.864	0.06	0
0.412	0.704	0.983	0.548	0.929	0.835	0.175	0.084	0.402	0.235	0
0.058	0.11	0.904	0.199	0.66	0.091	0.135	0.064	0.036	0.059	0
0.275	0.153	0.848	0.93	0.097	0.12	0.183	0.394	0.958	0.275	0
0.717	0.881	0.852	0.131	0.289	0.956	0.028	0.193	0.862	0.519	0
0.29	0.574	0.77	0.872	0.101	0.807	0.081	0.226	0.783	0.058	0
0.409	0.423	0.93	0.439	0.93	0.375	0.159	0.211	0.265	0.336	0
0.201	0.833	0.66	0.958	0.192	0.951	0.027	0.188	0.375	0.201	0
0.03	0.12	0.656	0.552	0.952	0.123	0.071	0.201	0.135	0.03	0
0.821	0.544	0.151	0.771	0.017	0.324	0.013	0.138	0.222	0.821	0
0.175	0.054	0.315	0.899	0.079	0.037	0.023	0.011	0.548	0.174	0
0.019	0.018	0.748	0.133	0.89	0.021	0.115	0.28	0.017	0.019	0
0.129	0.781	0.038	0.222	0.99	0.966	0.072	0.215	0.236	0.129	0
0.025	0.02	0.118	0.369	0.611	0.013	0.479	0.235	0.62	0.025	0
0.194	0.088	0.555	0.988	0.421	0.098	0.035	0.074	0.452	0.193	0
0.632	0.385	0.263	0.284	0.922	0.785	0.052	0.079	0.885	0.497	0
0.878	0.666	0.719	0.738	0.799	0.941	0.495	0.392	0.326	0.878	0
0.574	0.485	0.653	0.574	0.253	0.471	0.061	0.045	0.649	0.268	0
0.403	0.134	0.386	0.251	0.653	0.077	0.023	0	0.469	0.403	2
0.208	0.878	0.969	0.428	0.75	0.919	0.241	0.247	0.567	0.208	2
0.663	0.821	0.149	0.464	0.208	0.932	0.084	0.031	0.439	0.468	2
0.779	0.612	0.514	0.798	0.266	0.533	0.017	0.33	0.702	0.587	2
0.708	0.868	0.967	0.632	0.397	0.614	0.313	0.353	0.617	0.324	2
0.676	0.974	0.734	0.919	0.988	0.966	0.029	0.305	0.179	0.529	2
0.092	0.414	0.205	0.309	0.354	0.758	0.401	0	0.192	0.046	2
0.684	0.527	0.344	0.637	0.031	0.379	0.18	0.101	0.687	0.462	2
0.54	0.681	0.816	0.694	0.258	0.674	0.101	0.094	0.792	0.541	2
0.316	0.152	0.939	0.815	0.37	0.311	0.161	0.156	0.231	0.317	2
0.675	0.673	0.915	0.806	0.656	0.545	0.123	0.148	0.872	0.675	2
0.542	0.235	0.063	0.535	0.75	0.212	0.012	0	0.677	0.543	2
0.196	0.756	0.173	0.582	0.217	0.592	0.22	0.161	0.036	0.195	2
0.529	0.425	0.59	0.296	0.526	0.276	0.195	0.307	0.729	0.531	2
0.384	0.617	0	0.33	0.142	0.922	0.269	0.47	0.481	0.331	2
0.556	0.418	0.079	0.552	0.574	0.574	0.103	0.322	0.844	0.209	2
0.687	0.234	0.954	0.424	0.262	0.502	0.018	0.059	0.422	0.68	2
0.294	0.441	0.635	0.887	0.933	0.591	0.169	0.16	0.436	0.294	2
0.231	0.912	0.34	0.412	0.259	0.746	0.035	0	0.59	0.106	2
0.711	0.483	0.827	0.237	0.324	0.405	0	0.038	0.509	0.712	2
0.534	0.541	0.408	0.422	0.753	1	0.233	0.213	0.155	0.293	2
0.112	0.644	0.476	0.735	0.944	0.987	0.09	0.089	0.114	0.113	2
0.521	0.871	0.032	0.527	0.247	0.854	0	0.366	0.637	0.173	2
0.572	0.773	0.62	0.907	0.98	0.597	0.264	0.091	0.129	0.475	2
0.963	0.911	0.053	0.552	0.93	0.814	0.033	0.224	0.671	0.771	2
0.62	0.977	0.91	0.764	0.23	0.983	0.228	0.084	0.536	0.242	2
0.915	0.808	0.139	0.165	0.573	0.693	0.126	0.343	0.415	0.806	2
0.252	0.396	0.065	0.657	0.458	0.609	0.023	0.161	0.683	0.198	2
0.788	0.6	0.958	0.992	0.99	0.844	0.059	0.129	0.993	0.626	2
0.607	0.389	0.576	0.705	0.866	0.577	0.086	0.225	0.09	0.607	2
0.671	0.264	0	0.392	0.444	0.602	0.091	0.035	0.168	0.55	2
0.213	0.076	0.516	0.608	0.719	0.133	0.062	0.068	0.275	0.212	2
0.301	0.654	0.962	0.045	0.501	0.719	0	0.089	0.372	0.301	2
0.01	0	0.723	0.06	0.946	0	0.259	0.258	0.91	0.01	2
0.689	0.745	0.756	0.581	0.263	0.486	0.024	0.049	0.364	0.612	2
0.298	0.279	0.074	0.088	0.684	0.28	0.195	0.088	0.505	0.299	2
0.055	0.863	0.167	0.042	0.037	0.963	0.035	0	0	0.055	2
0.931	0.745	0.524	0.262	0.574	0.961	0.176	0.137	0.64	0.813	2
0.88	0.532	0.443	0.162	0.057	0.89	0.065	0.198	0.764	0.656	2
0.973	0.253	0.223	0.435	0.84	0.622	0.164	0.135	0.845	0.776	2
0.373	0.169	0.299	0.362	0.435	0.115	0.096	0.126	0.119	0.373	2
0.446	0.933	0.777	0.927	0.186	0.843	0.248	0.133	0.453	0.14	2
0.071	0.356	0.887	0.169	0.822	0.418	0.031	0.279	0	0.07	2
0.455	0.565	0.462	0.982	0.796	0.457	0.044	0.295	0.991	0.326	2
0.132	0.015	0.671	0.157	0.53	0.012	0.035	0.016	0.725	0.132	2
0.875	0.856	0.637	0.546	0.11	0.933	0.048	0.095	0.3	0.733	2
0.1	0.669	0.207	0.178	0.452	0.988	0.13	0.035	0.766	0.056	2
0.045	0.798	0.965	0.79	0.197	0.872	0.275	0.646	0.556	0	2
0.941	0.892	0.078	0.583	0.035	0.716	0.36	0.018	0.392	0.742	2
0.077	0.133	0.161	0	0.296	0.173	0.053	0.137	0.979	0.078	2
0.317	0.235	0.841	0.227	0.507	0.567	0.205	0.057	0.576	0.3	2
0.209	0.535	0.958	0.524	0.738	0.611	0.095	0.156	0.631	0.054	2
0.822	0.631	0.405	0.591	0.987	0.864	0.238	0.058	0.623	0.822	2
0.084	0.523	0.847	0.438	0.255	0.507	0.092	0	0.763	0.085	2
0.746	0.978	0.813	0.679	0.865	0.967	0.128	0.05	0.62	0.554	2
0.618	0.717	0.1	0.477	0.95	0.756	0.062	0.319	0.77	0.535	2
0.188	0.09	0.961	0.595	0.705	0.128	0.057	0.045	0.325	0.188	2
0.178	0.512	0.848	0.643	0.556	0.395	0.417	0.203	0.344	0.112	2
0.603	0.298	0.928	0.779	0.826	0.21	0.021	0	0.829	0.395	2
0.385	0.054	0.599	0.468	0.101	0.06	0.137	0.26	0.802	0.386	2
0.386	0.087	0.85	0.198	0.072	0.068	0.017	0.049	0.651	0.386	2
0.533	0.072	0.1	0.588	0.648	0.076	0.262	0.048	0.252	0.531	2
0.72	0.369	0.964	0.732	0.813	0.542	0.132	0.096	0.134	0.632	2
0.725	0.465	0.121	0.148	0	0.716	0.017	0.418	0.773	0.412	2
0.495	0.15	0.066	0.023	0.933	0.299	0.28	0.185	0.752	0.235	2
0.878	0.378	0.054	0.514	0.103	0.208	0.779	0	0.751	0.806	2
0.996	0.781	0.186	0.696	0.801	0.955	0.309	0.146	0.761	0.933	2
0.713	0.434	0.903	0.113	0.516	0.649	0.013	0.308	0.231	0.535	2
0.271	0.179	0.4	0.074	0.95	0.402	0.082	0.057	0.85	0.126	2
0.365	0.816	0.584	0.833	0.601	0.621	0.067	0.141	0.117	0.367	2
0.551	0.249	0.083	0.89	0.376	0.172	0.078	0.09	0.345	0.553	2
0.389	0.186	0.908	0.75	0.453	0.445	0.077	0.107	0.874	0.389	2
0.605	0.042	0.216	0.681	0.895	0.066	0.016	0	0.721	0.605	2
0.978	0.836	0.463	0.394	0.584	0.769	0.131	0.041	0.472	0.945	2
0.129	0.067	0.392	0.487	0.63	0.049	0.162	0.185	0.908	0.107	2
0.906	0.625	0.154	0.356	0	0.885	0.292	0.028	0.504	0.72	2
0.46	0.216	0.658	0.411	0.968	0.481	0.083	0.1	0.067	0.46	2
0.712	0.316	0.305	0.465	0.325	0.452	0.032	0.144	0.736	0.35	2
0.363	0.758	0.829	0.327	0.79	0.922	0.384	0.101	0.509	0.191	2
0.747	0.389	0.018	0.949	0.537	0.319	0.021	0.172	0.22	0.715	2
0.229	0.588	0.301	0.706	0.016	0.857	0.072	0.199	0.173	0.098	2
0.709	0.295	0.058	0.032	0	0.673	0	0.01	0.052	0.709	2
0.583	0.155	0.603	0.59	0.929	0.272	0.011	0.193	0.127	0.584	2
0.1	0.824	0.699	0.822	0.792	0.987	0.312	0.081	0.01	0.101	2
0.316	0.745	0.402	0.668	0.085	0.904	0.5	0.257	0.574	0.316	2
0.073	0.279	0.794	0.181	0.244	0.934	0.127	0.213	0.165	0.016	2
0.546	0.449	0.197	0.439	0.557	0.847	0.069	0.16	0.138	0.545	2
0.308	0.546	0.107	0.555	0.6	0.336	0.065	0	0.312	0.155	2
0.567	0.273	0.081	0.185	0.522	0.787	0.217	0.135	0.073	0.567	2
0.6	0.252	0.395	0.719	0.304	0.266	0.125	0.247	0.333	0.6	2
0.977	0.325	0.907	0.045	0.384	0.644	0.256	0.025	0.7	0.848	2
0.519	0.1	0.139	0	0.282	0.091	0.041	0.071	0.968	0.518	2
0.724	0.188	0.763	0.287	0.777	0.605	0.097	0.144	0.673	0.335	2
0.084	0.767	0.607	0.609	0.947	0.982	0.031	0	0.148	0.048	2
0.718	0.758	0.999	0.109	0.789	0.553	0.17	0.114	0.222	0.597	2
0.426	0.26	0.857	0.102	0.592	0.714	0.057	0.037	0.387	0.188	2
0.398	0.26	0.989	0.148	0.305	0.36	0.078	0.031	0.795	0.398	2
0.768	0.218	0.046	0.943	0.375	0.383	0.226	0.449	0.844	0.56	2
0.993	0.74	0.558	0.524	0.71	0.744	0.07	0.02	0.68	0.944	2
0.881	0.254	0.683	0.722	0.108	0.486	0.111	0	0.971	0.551	2
