# Supplementary material for: A block cipher algorithm identification scheme based on hybrid k-nearest neighbor and random forest algorithm
Source: PeerJ Comput Sci. 2022 Oct 10;8:e1110. doi: 10.7717/peerj-cs.1110 (PMC9575859; doi:10.7717/peerj-cs.1110)
Supplement: Supplemental Information 1 — The Code subfile includes SVM+RF+KNN.py and HKNNRF.py scripts. And the former is three-in-one classic machine learning algorithms as control experiments. The latter is an ensemble learning algorithm proposed based on the advantages of KNN and RF mentioned in our article. Furthermore, the both scripts run the multi-classification experiment under 512KB size for example. The Date subfile includes Binary-classification identification on cryptographic algorithms and Multi-classification identification on cryptographic algorithms. The former contains the data needed to carry out the binary-classification, and the latter contains the data needed to carry out multi-classification. [file peerj-cs-08-1110-s001.zip › CodeAndData/Data/Binary-classification identification on cryptographic algorithms/512kb/CAST and RC2 .csv]

aetPValue	custPValue	dtfPValue	fwbtPValue	lorbPValue	mtPValue	retPValue	revtPValue	rtPValue	stPValue	lable
0.866	0.341	0.046	0.689	0.042	0.461	0.103	0.285	0.472	0.741	3
0.625	0.647	0.522	0.413	0.928	0.642	0.306	0.32	0.319	0.339	3
0.939	0.409	0.629	0.787	0.265	0.319	0	0.059	0.77	0.776	3
0.598	0.356	0.042	0.953	0.806	0.29	0.065	0.175	0.447	0.551	3
0.012	0.549	0.88	0.518	0.16	0.868	0	0	0	0.012	3
0.514	0.475	0.572	0.115	0.563	0.586	0.127	0.171	0.755	0.408	3
0.466	0.191	0.812	0.331	0.379	0.13	0.186	0.178	0.525	0.31	3
0.469	0.572	0.512	0.864	0.96	0.556	0.028	0.034	0.102	0.467	3
0.878	0.592	0.417	0.331	0.621	0.951	0.404	0.333	0.287	0.771	3
0.872	0.498	0.633	0.368	0.609	0.584	0.023	0	0.679	0.819	3
0.461	0.664	0.978	0.67	0.567	0.803	0.127	0.048	0.108	0.461	3
0.316	0.896	0.181	0.95	0.066	0.771	0.438	0.199	0.968	0.057	3
0.461	0.051	0.514	0.199	0.503	0.083	0.106	0.337	0.071	0.461	3
0.189	0.054	0.465	0.432	0.079	0.038	0.068	0.047	0.981	0.189	3
0.997	0.616	0.813	0.159	0.634	0.914	0.519	0.282	0.621	0.974	3
0.456	0.183	0.374	0.956	0.766	0.655	0.043	0.21	0.399	0.165	3
0.506	0.237	0.095	0.285	0.464	0.208	0.123	0.159	0.32	0.507	3
0.552	0.339	0	0.912	0.51	0.27	0.062	0.023	0.219	0.461	3
0.954	0.41	0.679	0.924	0.255	0.562	0.241	0.182	0.383	0.829	3
0.771	0.868	0.654	0.028	0.047	0.891	0.04	0.468	0.658	0.374	3
0.757	0.32	0.417	0.415	0.37	0.99	0.245	0.308	0.5	0.404	3
0.372	0.672	0.22	0.609	0.653	0.926	0.295	0	0.134	0.366	3
0.692	0.329	0.467	0.495	0.409	0.311	0.172	0.403	0.693	0.692	3
0.88	0.368	0.176	0.808	0.09	0.392	0.048	0.028	0.426	0.82	3
0.689	0.655	0.524	0.326	0.131	0.788	0.103	0.05	0.969	0.35	3
0.938	0.307	0.319	0.395	0.088	0.391	0.27	0.101	0.66	0.938	3
0.813	0.417	0.121	0.903	0.459	0.909	0.235	0.254	0.211	0.61	3
0.126	0.21	0.868	0.355	0.866	0.27	0.066	0.036	0	0.126	3
0.665	0.631	0.792	0.829	0.08	0.561	0.1	0.067	0.891	0.665	3
0.537	0.587	0.476	0.088	0.906	0.855	0.078	0.047	0.274	0.493	3
0.181	0.105	0.78	0.06	0.798	0.203	0.06	0	0	0.181	3
0.096	0.779	0.39	0.758	0.218	0.712	0.401	0.093	0.067	0.096	3
0.281	0.307	0.632	0.904	0.648	0.8	0.074	0.097	0.467	0.281	3
0.104	0.222	0.238	0.219	0.593	0.203	0.095	0.068	0.912	0.104	3
0.298	0.232	0.919	0.934	0.931	0.409	0.131	0.167	0.812	0.068	3
0.566	0.396	0.789	0.13	0.113	0.366	0.305	0.077	0.268	0.566	3
0.66	0.798	0.901	0.589	0.185	0.868	0.323	0.399	0.903	0.66	3
0.053	0.712	0	0.331	0.642	0.701	0.189	0.015	0	0.053	3
0.076	0.059	0.954	0.88	0.039	0.088	0.024	0	0.494	0.046	3
0.165	0.304	0.015	0.813	0.748	0.785	0.219	0.162	0.144	0.127	3
0.192	0.129	0.703	0.909	0.829	0.107	0.048	0	0.109	0.192	3
0.608	0.613	0.143	0.946	0.576	0.911	0.231	0.044	0.754	0.348	3
0.133	0.099	0.82	0.547	0.603	0.179	0.084	0.153	0.13	0.133	3
0.493	0.098	0.26	0.273	0.676	0.101	0.056	0	0.519	0.495	3
0.812	0.662	0.98	0.328	0.498	0.642	0.058	0.012	0.39	0.812	3
0.24	0.36	0.304	0.305	0.044	0.368	0.415	0.108	0.272	0.237	3
0.955	0.887	0.604	0.806	0.167	0.947	0.019	0.016	0.31	0.914	3
0.357	0.512	0.572	0.851	0.185	0.485	0.189	0	0.824	0.356	3
0.114	0.41	0.484	0.622	0.755	0.511	0.13	0.258	0.524	0.034	3
0.924	0.475	0.104	0.284	0.789	0.581	0.07	0.049	0.941	0.649	3
0.168	0.035	0.392	0.449	0.734	0.129	0.033	0.062	0.378	0.168	3
0.567	0.553	0.061	0.85	0.554	0.517	0.233	0.162	0.805	0.328	3
0.393	0.26	0.987	0.7	0.348	0.65	0.258	0.31	0.225	0.279	3
0.368	0.493	0.098	0.715	0.034	0.414	0	0.264	0.06	0.367	3
0.533	0.933	0.272	0.233	0.25	0.822	0.222	0.025	0.865	0.211	3
0.921	0.054	0.397	0.09	0.439	0.164	0.37	0.273	0.859	0.875	3
0.053	0.555	0.118	0.642	0.205	0.926	0.059	0.08	0.013	0.053	3
0.278	0.305	0.635	0.468	0.543	0.21	0.047	0.045	0.036	0.278	3
0.027	0.022	0.013	0.524	0.89	0.028	0	0	0.642	0.027	3
0.254	0.363	0.794	0.881	0.3	0.335	0.238	0	0.155	0.132	3
0.902	0.528	0.421	0.431	0.855	0.747	0.216	0.099	0.653	0.584	3
0.762	0.345	0.612	0.331	0.107	0.554	0.181	0.095	0.561	0.485	3
0.35	0.268	0.525	0.542	0.286	0.38	0.019	0.036	0.639	0.209	3
0.902	0.114	0.108	0.324	0.896	0.353	0.065	0	0.39	0.879	3
0.051	0.059	0.896	0.657	0.897	0.3	0.306	0.252	0.68	0.051	3
0.436	0.509	0.774	0	0.036	0.632	0.171	0.28	0.266	0.311	3
0.511	0.255	0.461	0.192	0.37	0.235	0.219	0.508	0.448	0.488	3
0.15	0.216	0.688	0.057	0.109	0.582	0.095	0.236	0.256	0.109	3
0.292	0.205	0.122	0.851	0.378	0.197	0.272	0.331	0.041	0.292	3
0.192	0.181	0.358	0.109	0.296	0.456	0.018	0.045	0.11	0.123	3
0.299	0.73	0.315	0.881	0.589	0.888	0.153	0.179	0.136	0.209	3
0.805	0.764	0.88	0.915	0.209	0.699	0.02	0.028	0.089	0.805	3
0.124	0.276	0.885	0.705	0.429	0.167	0.315	0.272	0.098	0.124	3
0.688	0.455	0.194	0.856	0.68	0.489	0.124	0.136	0.986	0.337	3
0.591	0.723	0.498	0.933	0.906	0.684	0.017	0	0.55	0.591	3
0.487	0.274	0.631	0.504	0.557	0.184	0.033	0.037	0.775	0.301	3
0.431	0.101	0.763	0.039	0.769	0.13	0	0.252	0.758	0.41	3
0.197	0.41	0.496	0.293	0.452	0.749	0.291	0.098	0.302	0.046	3
0.335	0.063	0.578	0.649	0.163	0.042	0.096	0.087	0.795	0.311	3
0.383	0.254	0.76	0.82	0.998	0.248	0.083	0.168	0.413	0.216	3
0.828	0.866	0.549	0.583	0.911	0.869	0.061	0.046	0.99	0.489	3
0.8	0.228	0.304	0.274	0.029	0.177	0.112	0.129	0.842	0.727	3
0.635	0.459	0.729	0.436	0.634	0.834	0	0	0.884	0.635	3
0.308	0.266	0.687	0.81	0.628	0.417	0.342	0.316	0.716	0.158	3
0.22	0.835	0.84	0.98	0.795	0.964	0.105	0.262	0.747	0.22	3
0.609	0.128	0.18	0.807	0.356	0.089	0.053	0.052	0.536	0.581	3
0.214	0.909	0.552	0.3	0.473	0.86	0.059	0.015	0	0.215	3
0.683	0.891	0.252	0.33	0.895	0.891	0.111	0.016	0.306	0.461	3
0.885	0.597	0.279	0.259	0.549	0.877	0.033	0.204	0.511	0.696	3
0.478	0.748	0.157	0.534	0.369	0.941	0.113	0.065	0.307	0.172	3
0.128	0.223	0.729	0.69	0.373	0.301	0.186	0.031	0.872	0.044	3
0.2	0.33	0.418	0.556	0.623	0.644	0.142	0.336	0.436	0.2	3
0.935	0.236	0.254	0.311	0.069	0.374	0.111	0.041	0.411	0.855	3
0.659	0.316	0.841	0.14	0.89	0.344	0.108	0.124	0.481	0.485	3
0.2	0.924	0.774	0.498	0.868	0.932	0.284	0.255	0.858	0.056	3
0.021	0.651	0.113	0.717	0.499	0.588	0.083	0.021	0.116	0.021	3
0.648	0.664	0.367	0.129	0.546	0.579	0.294	0.054	0.124	0.599	3
0.894	0.907	0.956	0.115	0.464	0.697	0.166	0.091	0.747	0.57	3
0.704	0.175	0.678	0.722	0.42	0.325	0.096	0	0.855	0.365	3
0.063	0.051	0.812	0.961	0.039	0.043	0.179	0.125	0.499	0.063	3
0.747	0.472	0.915	0.595	0.714	0.867	0.095	0.051	0.375	0.432	4
0.654	0.088	0.981	0.379	0.31	0.064	0.053	0.121	0.938	0.654	4
0.597	0.468	0.687	0.147	0.568	0.825	0.214	0.32	0.342	0.341	4
0.019	0.665	0.161	0.105	0	0.723	0.111	0.037	0.123	0.019	4
0.285	0.36	0.859	0.561	0.59	0.304	0.152	0.051	0.251	0.285	4
0.462	0.19	0.192	0.599	0.998	0.266	0.031	0.044	0.604	0.303	4
0.672	0.472	0.455	0.684	0.71	0.382	0.109	0.025	0.844	0.434	4
0.092	0.273	0.719	0.714	0.612	0.375	0.251	0.399	0.744	0.092	4
0.362	0.811	0.244	0.724	0.31	0.874	0.214	0.229	0.199	0.141	4
0.671	0.09	0.887	0.368	0.588	0.097	0.247	0.044	0.782	0.638	4
0.125	0.126	0.361	0.401	0.348	0.153	0.407	0.262	0.94	0.11	4
0.936	0.654	0.317	0.517	0.631	0.633	0.278	0.314	0.634	0.936	4
0.704	0.304	0.083	0.325	0.53	0.322	0.108	0.063	0.846	0.453	4
0.479	0.088	0.236	0.8	0.591	0.073	0	0	0.754	0.48	4
0.831	0.474	0.033	0.858	0.749	0.378	0.276	0.233	0.291	0.718	4
0.228	0.898	0.269	0.87	0.709	0.65	0.129	0.29	0.977	0.227	4
0.794	0.157	0.408	0.411	0.125	0.229	0.049	0.028	0.793	0.784	4
0.128	0.367	0.746	0.211	0.986	0.944	0.134	0.215	0.346	0.127	4
0.387	0.773	0.428	0.645	0.715	0.93	0.277	0.328	0.415	0.235	4
0.541	0.1	0.2	0.182	0.419	0.152	0.02	0.351	0.409	0.541	4
0.29	0.363	0.401	0.099	0.655	0.375	0.067	0.078	0.094	0.29	4
0.247	0.661	0.102	0.629	0.859	0.735	0	0.019	0.103	0.247	4
0.574	0.462	0.377	0.127	0.459	0.993	0.027	0.02	0.102	0.574	4
0.201	0.152	0.408	0.317	0.013	0.9	0.142	0.155	0.05	0.202	4
0.771	0.218	0.147	0.456	0.748	0.238	0.026	0.018	0.473	0.57	4
0.701	0.425	0.221	0.742	0.06	0.37	0.021	0	0.691	0.701	4
0.081	0.147	0.859	0.384	0.308	0.171	0.086	0.25	0.507	0.08	4
0.163	0.022	0.673	0.637	0.957	0.02	0.012	0	0.978	0.163	4
0.077	0.12	0.505	0.343	0.435	0.168	0.023	0.025	0.084	0.077	4
0.594	0.968	0.43	0.365	0.632	0.968	0.192	0.458	0.481	0.595	4
0.684	0.752	0.244	0.506	0.374	0.821	0.044	0.212	0.707	0.684	4
0.68	0.654	0.279	0.951	0.911	0.828	0	0.023	0.044	0.681	4
0.268	0.321	0.898	0.289	0.478	0.89	0.032	0.083	0.937	0.268	4
0.348	0.035	0.209	0.421	0.738	0.054	0	0.013	0.934	0.348	4
0.694	0.868	0.039	0.606	0.653	0.763	0.145	0.143	0.566	0.447	4
0.058	0.235	0.427	0.289	0.228	0.27	0.129	0.204	0.187	0.058	4
0.795	0.275	0.901	0.225	0.255	0.427	0.433	0.201	0.788	0.567	4
0.202	0.128	0.569	0.573	0.325	0.169	0	0	0.496	0.078	4
0.636	0.195	0.098	0.224	0.486	0.349	0.125	0.386	0.321	0.635	4
0.668	0.291	0.896	0.643	0.244	0.37	0	0	0.374	0.668	4
0.987	0.337	0.504	0.6	0.609	0.671	0.021	0.152	0.679	0.87	4
0.941	0.224	0.499	0.351	0.722	0.539	0.115	0	0.334	0.855	4
0.714	0.567	0.325	0.58	0.223	0.537	0.25	0.163	0.286	0.695	4
0.598	0.015	0.116	0.053	0.48	0.023	0.31	0.033	0.652	0.598	4
0.638	0.578	0.703	0.898	0.975	0.302	0.247	0.266	0.849	0.307	4
0.441	0.42	0.779	0.028	0.958	0.474	0.165	0.229	0.291	0.36	4
0.874	0.455	0.371	0.951	0.169	0.6	0.212	0.105	0.934	0.488	4
0.504	0.786	0.415	0.462	0.504	0.529	0.115	0.423	0.3	0.257	4
0.765	0.604	0.869	0.782	0.035	0.416	0.145	0.03	0.196	0.765	4
0.254	0.91	0.016	0.342	0.843	0.99	0.029	0.022	0.959	0.073	4
0.147	0.6	0.987	0.999	0.108	0.442	0.013	0.233	0.532	0.088	4
0.051	0.109	0.337	0.823	0.14	0.08	0.155	0.049	0.429	0.051	4
0.919	0.401	0.905	0.018	0.331	0.69	0	0	0.806	0.664	4
0.509	0.381	0.946	0.632	0.18	0.551	0.18	0.112	0.284	0.509	4
0.909	0.691	0.182	0.193	0.401	0.613	0.042	0.171	0.658	0.81	4
0.649	0.361	0.193	0.322	0.823	0.491	0.287	0.246	0.96	0.575	4
0.776	0.341	0.658	0.215	0.583	0.23	0.295	0.09	0.697	0.776	4
0.277	0.952	0.384	0.948	0.617	0.995	0.223	0.128	0.092	0.188	4
0.155	0.438	0.478	0.05	0.67	0.725	0.025	0.028	0.966	0.041	4
0.7	0.491	0.775	0.551	0.136	0.323	0.153	0.18	0.644	0.401	4
0.758	0.473	0.161	0.731	0.449	0.598	0.109	0.067	0.343	0.5	4
0.534	0.358	0.084	0.054	0.411	0.46	0.327	0.25	0.227	0.427	4
0.761	0.755	0.988	0.047	0.305	0.683	0.133	0.052	0.477	0.434	4
0.327	0.896	0.442	0.912	0.185	0.758	0.365	0.068	0.746	0.327	4
0.021	0.106	0.763	0.462	0.025	0.224	0.032	0.086	0.414	0.021	4
0.038	0.03	0.323	0.22	0.707	0.029	0.038	0.028	0.137	0.038	4
0.865	0.577	0.221	0.758	0.726	0.823	0.256	0	0.275	0.655	4
0.348	0	0.492	0.289	0.785	0.015	0.04	0.1	0.2	0.348	4
0.519	0.818	0.488	0.264	0.267	0.829	0.159	0.05	0.837	0.39	4
0.827	0.892	0.47	0.822	0.276	0.952	0.172	0.191	0.477	0.47	4
0.81	0.162	0.67	0.738	0.192	0.136	0.323	0.05	0.919	0.801	4
0.18	0.022	0.141	0.215	0.174	0.11	0.349	0.165	0.911	0.18	4
0.076	0.195	0.719	0.614	0.103	0.315	0.014	0.093	0.763	0.076	4
0.011	0.383	0.245	0.462	0.917	0.481	0.127	0.169	0.024	0	4
0.29	0.118	0.365	0.329	0.89	0.215	0.274	0.123	0.382	0.29	4
0.109	0.163	0.064	0.248	0.678	0.236	0.279	0.076	0.866	0.109	4
0.388	0.275	0.377	0.721	0.491	0.228	0.287	0.185	0.46	0.232	4
0.429	0.235	0.452	0.01	0.078	0.241	0.106	0.082	0.084	0.429	4
0.976	0.647	0.949	0.242	0.017	0.704	0.027	0.022	0.882	0.755	4
0.355	0.335	0.046	0.554	0.533	0.785	0.16	0	0.183	0.355	4
0.723	0.657	0.976	0.947	0.402	0.9	0.028	0.226	0.621	0.665	4
0.576	0.449	0.96	0.715	0.237	0.603	0.237	0.057	0.463	0.409	4
0.603	0.614	0.462	0.886	0.69	0.869	0	0.079	0.313	0.347	4
0.322	0.188	0.061	0.814	0.605	0.313	0.244	0.155	0.04	0.322	4
0.025	0.313	0.056	0.026	0.807	0.28	0.109	0.123	0.568	0.025	4
0.156	0.306	0.917	0.226	0.401	0.499	0.048	0.509	0.807	0.116	4
0.399	0.228	0.739	0.164	0.549	0.132	0.136	0.468	0.058	0.398	4
0.231	0.68	0.606	0.758	0.923	0.671	0.156	0.192	0.135	0.127	4
0.308	0.523	0	0.43	0.846	0.379	0.049	0	0.949	0.262	4
0.765	0.843	0.175	0.895	0.414	0.823	0.022	0.06	0.312	0.567	4
0.089	0.025	0.35	0.338	0.679	0.056	0.015	0.028	0.671	0.089	4
0.178	0.155	0.903	0.832	0.453	0.491	0.034	0.241	0.528	0.178	4
0.979	0.154	0.606	0.901	0.951	0.3	0.044	0.036	0.984	0.955	4
0.355	0.029	0.041	0.661	0.5	0.042	0.149	0.16	0.512	0.354	4
0.551	0.131	0.388	0.652	0.209	0.192	0	0.027	0.504	0.438	4
0.265	0.601	0.626	0.108	0.879	0.614	0.231	0.275	0.272	0.167	4
0.873	0.741	0.183	0.834	0.603	0.859	0.029	0.106	0.925	0.638	4
0.327	0.341	0.265	0.44	0.133	0.387	0.493	0.32	0.69	0.327	4
0.033	0.644	0.214	0.626	0.403	0.595	0.018	0.071	0.829	0	4
0.981	0.338	0.126	0.135	0.344	0.25	0	0.138	0.919	0.981	4
