# Supplementary material for: A block cipher algorithm identification scheme based on hybrid k-nearest neighbor and random forest algorithm
Source: PeerJ Comput Sci. 2022 Oct 10;8:e1110. doi: 10.7717/peerj-cs.1110 (PMC9575859; doi:10.7717/peerj-cs.1110)
Supplement: Supplemental Information 1 — The Code subfile includes SVM+RF+KNN.py and HKNNRF.py scripts. And the former is three-in-one classic machine learning algorithms as control experiments. The latter is an ensemble learning algorithm proposed based on the advantages of KNN and RF mentioned in our article. Furthermore, the both scripts run the multi-classification experiment under 512KB size for example. The Date subfile includes Binary-classification identification on cryptographic algorithms and Multi-classification identification on cryptographic algorithms. The former contains the data needed to carry out the binary-classification, and the latter contains the data needed to carry out multi-classification. [file peerj-cs-08-1110-s001.zip › CodeAndData/Data/Binary-classification identification on cryptographic algorithms/64kb/AES and 3DES.csv]

aetPValue	custPValue	dtfPValue	fwbtPValue	lrobPValue	mtPValue	retPValue	revtPValue	runsPValue	stPValue	lable
0.734	0.669	0.986	0.198	0.865	0.734	0.039	0.013	0.627	0.734	1
0.483	0.735	0.308	0.405	0.842	0.468	0.089	0.084	0.148	0.483	1
0.308	0.272	0.538	0.998	0.087	0.468	0.028	0.28	0.539	0.249	1
0.564	0.609	0.332	0.73	0.078	0.814	0.047	0.038	0.711	0.321	1
0.818	0.225	0.531	0.133	0.073	0.372	0.119	0.107	0.259	0.762	1
0.35	0.306	0.684	0.584	0.503	0.688	0.285	0.102	0.333	0.35	1
0.317	0.467	0.698	0.228	0.919	0.389	0.52	0.486	0.149	0.296	1
0.019	0.3	0.437	0.682	0.512	0.393	0.182	0.061	0	0.019	1
0.268	0.182	0.665	0.785	0.427	0.189	0.036	0.145	0.042	0.266	1
0.231	0.995	0.324	0.993	0.547	0.999	0.454	0.104	0.447	0.144	1
0.975	0.154	0.019	0.411	0.413	0.338	0.249	0.219	0.582	0.925	1
0.548	0.383	0.606	0.292	0.691	0.279	0.051	0.056	0.754	0.236	1
0.933	0.42	0.986	0.347	0.417	0.284	0.016	0.141	0.698	0.838	1
0.193	0.408	0.643	0.385	0.877	0.6	0.132	0	0.487	0.08	1
0.365	0.546	0.023	0.221	0.402	0.502	0.052	0.047	0.455	0.195	1
0.213	0.2	0.21	0.529	0.103	0.237	0.015	0.213	0.301	0.21	1
0.63	0.066	0.165	0.356	0.342	0.077	0.093	0.156	0.475	0.63	1
0.41	0.289	0.906	0.324	0.274	0.227	0.203	0.193	0.911	0.411	1
0.048	0.043	0.893	0.233	0.595	0.083	0.147	0.347	0.109	0.049	1
0.281	0.287	0.246	0.712	0.806	0.381	0.204	0.281	0.868	0.281	1
0.1	0.022	0.945	0.827	0.127	0.034	0.326	0.324	0.098	0.097	1
0.098	0.012	0.402	0.124	0.505	0.017	0.211	0.426	0.725	0.096	1
0.673	0.293	0.499	0.853	0.752	0.256	0.214	0.233	0.498	0.647	1
0.297	0.381	0.885	0.843	0.907	0.724	0.363	0.052	0.596	0.231	1
0.703	0.415	0.39	0.942	0.435	0.276	0.048	0.306	0.689	0.62	1
0.397	0.18	0.465	0.086	0.549	0.351	0.133	0.468	0.452	0.395	1
0.49	0.337	0.263	0.078	0.968	0.374	0.036	0.177	0.859	0.254	1
0	0.226	0.041	0.7	0.472	0.306	0.044	0.122	0.234	0	1
0.745	0.437	0.691	0.275	0.075	0.449	0.206	0.06	0.667	0.707	1
0.476	0.687	0.986	0.943	0.454	0.851	0.101	0.099	0.486	0.424	1
0.544	0.325	0.465	0.132	0.768	0.199	0	0.085	0.726	0.54	1
0.611	0.603	0.28	0.166	0.665	0.92	0.209	0.143	0.3	0.413	1
0.847	0.552	0.905	0.242	0.862	0.683	0.326	0.309	0.239	0.828	1
0.359	0.265	0.043	0.226	0.349	0.2	0.151	0.153	0.888	0.349	1
0.507	0.412	0.544	0.98	0.527	0.281	0.019	0.065	0.511	0.243	1
0.191	0.25	0.536	0.972	0.374	0.559	0.102	0.121	0.684	0.038	1
0.604	0.769	0.777	0.335	0.787	0.679	0.094	0.368	0.573	0.443	1
0.051	0.225	0.435	0.285	0.232	0.166	0.12	0.367	0.742	0.048	1
0.212	0.238	0.757	0.688	0.96	0.279	0.128	0.094	0.718	0.123	1
0.862	0.363	0.724	0.71	0.742	0.955	0.02	0.013	0.986	0.455	1
0.719	0.315	0.495	0.141	0.111	0.343	0	0.124	0.84	0.423	1
0.454	0.837	0.14	0.384	0.768	0.715	0	0.117	0.783	0.445	1
0	0.097	0.207	0.046	0.67	0.234	0.067	0.224	0.192	0	1
0.261	0.056	0.587	0.641	0.859	0.067	0.145	0.343	0.749	0.261	1
0.473	0.084	0.825	0.374	0.281	0.134	0.017	0.013	0.953	0.333	1
0.589	0.322	0.567	0.484	0.524	0.206	0.351	0.287	0.53	0.547	1
0.724	0.285	0.591	0.268	0.367	0.609	0.011	0.299	0.282	0.725	1
0.326	0.354	0.58	0.954	0.946	0.219	0.053	0.062	0.865	0.145	1
0.818	0.408	0.408	0.773	0.989	0.615	0.13	0.027	0.431	0.69	1
0.42	0.084	0.738	0.027	0.624	0.066	0.193	0.213	0.136	0.424	1
0.082	0.559	0.069	0.538	0.808	0.853	0.121	0.024	0.667	0.082	1
0.814	0.402	0.025	0.167	0.124	0.808	0.051	0.099	0.22	0.78	1
0.478	0.261	0.983	0.374	0.299	0.734	0.141	0.146	0.949	0.127	1
0.241	0.258	0.237	0.451	0.524	0.221	0.156	0.069	0.918	0.242	1
0.23	0	0.697	0.273	0.139	0.038	0.012	0.05	0.142	0.231	1
0.105	0.038	0.895	0.284	0.776	0.052	0.153	0.178	0.522	0.106	1
0.672	0.132	0.399	0.729	0.508	0.365	0.272	0.101	0.169	0.557	1
0.199	0.369	0.262	0.411	0.284	0.441	0.085	0	0.297	0.199	1
0.75	0.303	0.083	0.782	0.958	0.842	0.016	0.018	0.879	0.456	1
0.652	0.319	0.68	0.971	0.673	0.263	0.434	0.073	0.411	0.654	1
0.956	0.371	0.422	0.421	0.783	0.387	0.312	0.204	0.885	0.78	1
0.861	0.836	0.449	0.839	0.015	0.695	0.038	0.017	0.631	0.698	1
0.483	0.568	0.525	0.479	0.439	0.953	0.012	0.363	0.434	0.358	1
0.377	0.547	0.251	0.197	0.269	0.606	0.06	0.035	0.842	0.244	1
0.175	0.83	0.954	0.979	0.995	0.888	0.198	0.347	0.547	0.099	1
0.488	0.337	0.395	0.326	0.808	0.532	0	0.244	0.587	0.212	1
0.225	0.221	0.069	0.067	0.355	0.358	0.208	0.223	0.07	0.201	1
0.898	0.395	0.991	0.799	0.237	0.413	0.054	0.161	0.845	0.898	1
0.434	0.494	0.212	0.346	0.727	0.836	0.212	0.09	0.443	0.211	1
0.692	0.275	0.045	0.165	0.845	0.198	0.049	0.212	0.714	0.488	1
0.413	0.179	0.444	0.803	0.158	0.495	0.215	0.111	0.048	0.414	1
0.207	0.613	0.796	0.265	0.69	0.747	0.097	0.187	0.917	0.061	1
0.342	0.619	0.867	0.746	0.551	0.869	0.163	0	0.339	0.341	1
0.788	0.59	0.381	0.705	0.337	0.7	0.071	0.012	0.288	0.789	1
0.578	0.548	0.307	0.837	0.745	0.368	0.255	0.152	0.72	0.561	1
0.181	0.931	0.039	0.711	0.399	0.925	0.03	0.041	0.284	0.037	1
0.57	0.319	0.42	0.913	0.343	0.459	0.09	0.274	0.626	0.256	1
0.333	0.421	0.232	0.545	0.178	0.507	0.128	0.09	0.066	0.334	1
0.199	0.369	0.04	0.255	0.176	0.52	0.294	0.256	0.961	0.137	1
0.475	0.816	0.645	0.934	0.852	0.862	0.168	0.1	0.795	0.147	1
0.033	0.265	0.677	0.39	0.858	0.229	0.138	0.235	0.091	0.033	1
0.51	0.239	0.473	0.444	0.842	0.669	0.018	0.092	0.642	0.509	1
0.799	0.287	0.598	0.67	0.053	0.208	0	0.098	0.972	0.58	1
0.126	0.26	0.178	0.793	0.546	0.488	0.226	0.328	0.187	0.128	1
0.782	0.236	0.039	0.334	0.967	0.399	0.288	0.111	0.763	0.553	1
0.361	0.22	0.915	0.419	0.914	0.763	0.115	0.412	0.179	0.252	1
0.861	0.311	0.278	0.175	0.834	0.989	0.013	0	0.569	0.463	1
0.997	0.394	0.214	0.602	0.842	0.601	0	0.045	0.602	0.99	1
0.551	0.668	0.247	0.376	0.705	0.903	0.14	0.101	0.389	0.355	1
0.37	0.465	0.098	0.715	0.767	0.431	0.026	0.076	0.93	0.255	1
0.77	0.383	0.907	0.331	0.822	0.45	0.11	0.011	0.655	0.495	1
0.102	0.602	0.464	0.604	0.051	0.689	0.072	0.25	0.072	0.055	1
0.487	0.084	0.487	0.591	0.111	0.066	0	0.157	0.894	0.489	1
0.433	0.217	0	0.733	0.34	0.265	0.013	0	0.388	0.327	1
0.376	0.194	0.775	0.302	0.853	0.346	0.027	0.246	0.869	0.143	1
0.384	0.436	0.038	0.903	0.704	0.797	0.139	0.318	0.707	0.383	1
0.78	0.415	0.593	0.842	0.756	0.608	0.105	0.184	0.238	0.56	1
0.261	0.996	0.088	0.702	0.138	0.956	0.02	0	0.209	0.198	1
0.386	0.524	0.106	0.437	0.711	0.366	0.251	0.112	0.033	0.384	1
0.22	0	0.19	0.131	0.273	0.068	0.116	0.055	0.325	0.219	1
0.55	0.924	0.194	0.642	0.694	0.814	0.103	0.075	0.976	0.208	0
0.717	0.202	0.199	0.565	0.125	0.17	0.168	0.353	0.825	0.717	0
0.613	0.166	0.557	0.1	0.65	0.09	0.427	0.263	0.537	0.614	0
0.242	0.437	0.831	0.54	0.181	0.361	0.17	0.225	0.101	0.242	0
0.162	0.188	0.67	0.325	0.205	0.188	0.162	0.203	0.171	0.163	0
0.963	0.56	0.46	0.24	0.118	0.642	0.02	0.061	0.706	0.722	0
0.473	0.324	0.616	0.179	0.426	0.384	0.422	0.343	0.79	0.164	0
0.188	0.143	0.353	0.396	0.201	0.211	0.258	0.315	0.327	0.188	0
0.685	0.551	0.709	0.582	0.824	0.763	0.21	0.232	0.998	0.478	0
0.885	0.247	0.117	0.351	0.5	0.446	0.012	0.176	0.84	0.807	0
0.454	0.526	0.777	0.469	0.553	0.864	0.05	0.05	0.366	0.394	0
0.957	0.46	0.228	0.501	0.128	0.482	0.127	0.103	0.674	0.957	0
0.969	0.958	0.647	0.409	0.607	0.913	0.177	0.023	0.408	0.964	0
0.3	0.239	0.513	0.092	0.66	0.791	0.049	0.102	0.197	0.191	0
0.477	0.611	0.848	0.883	0.421	0.55	0.109	0.036	0.496	0.155	0
0.319	0.459	0.672	0.958	0.414	0.374	0	0.424	0.325	0.136	0
0.153	0.621	0.948	0.021	0.961	0.584	0.372	0.019	0.086	0.153	0
0.348	0.551	0.938	0.667	0.173	0.642	0.188	0.114	0.015	0.347	0
0.988	0.369	0.023	0.229	0.06	0.641	0.376	0.08	0.958	0.919	0
0.251	0.233	0.366	0.678	0.772	0.259	0	0	0.166	0.251	0
0.608	0.638	0.501	0.811	0.09	0.714	0.05	0.162	0.163	0.608	0
0.106	0.836	0.292	0.955	0.88	0.698	0.187	0.017	0.805	0.106	0
0.654	0.835	0.905	0.362	0.966	0.726	0.089	0.099	0.378	0.653	0
0.978	0.395	0.647	0.556	0.205	0.64	0.346	0.064	0.922	0.976	0
0.866	0.182	0.976	0.153	0.551	0.261	0.051	0.074	0.386	0.832	0
0.972	0.614	0.883	0.399	0.439	0.814	0	0.206	0.387	0.905	0
0.918	0.648	0.056	0.58	0.034	0.553	0.429	0.097	0.919	0.722	0
0.266	0.103	0.801	0	0.542	0.113	0.065	0.035	0.327	0.264	0
0.433	0.519	0.153	0.522	0.776	0.55	0.051	0.088	0.134	0.376	0
0.977	0.512	0.631	0.941	0.997	0.494	0.095	0.165	0.7	0.961	0
0.954	0.531	0	0.256	0.774	0.903	0.039	0	0.958	0.79	0
0.749	0.416	0.913	0.425	0.614	0.365	0.03	0.156	0.841	0.48	0
0.406	0.087	0.103	0.537	0.805	0.184	0.54	0.127	0.057	0.407	0
0.765	0.268	0.143	0.859	0.212	0.334	0	0.025	0.893	0.766	0
0.272	0.082	0.971	0.021	0.541	0.267	0.143	0.056	0.303	0.271	0
0.866	0.651	0.893	0.78	0.974	0.433	0.031	0.034	0.87	0.603	0
0.071	0	0.769	0.744	0.974	0	0.228	0.227	0.674	0.072	0
0.071	0	0.227	0.259	0.806	0	0.174	0.067	0.857	0.071	0
0.541	0.661	0.664	0.187	0.135	0.829	0.194	0.123	0.772	0.542	0
0.357	0.221	0.442	0.325	0.217	0.277	0.046	0.024	0.177	0.358	0
0.964	0.631	0.443	0.838	0.647	0.864	0.014	0.087	0.343	0.964	0
0.377	0.694	0.75	0.605	0.736	0.76	0	0.188	0.351	0.152	0
0.579	0.734	0.027	0.125	0.532	0.739	0.025	0.227	0.177	0.328	0
0.606	0.252	0.435	0.532	0.815	0.172	0	0.01	0.703	0.608	0
1	0.429	0.32	0	0	0.829	0.26	0.346	0.989	0.978	0
0.731	0.957	0.077	0.986	0.492	0.916	0.223	0.365	0.695	0.485	0
0.497	0.422	0.232	0.524	0.496	0.542	0.083	0.074	0.042	0.494	0
0.04	0.53	0.728	0.99	0.512	0.749	0.037	0.016	0.077	0.04	0
0.56	0.586	0.315	0.056	0.959	0.513	0.146	0.098	0.917	0.216	0
0.537	0.962	0.487	0.994	0.234	0.975	0.519	0.077	0.155	0.536	0
0.98	0.806	0.101	0.269	0.837	0.747	0.038	0.224	0.56	0.95	0
0.725	0.225	0.75	0.27	0.474	0.33	0.205	0.194	0.239	0.723	0
0.965	0.609	0.984	0.706	0.311	0.529	0.014	0.062	0.621	0.835	0
0.657	0.135	0.622	0.927	0.014	0.146	0.198	0.142	0.743	0.493	0
0.058	0.901	0.092	0.71	0.597	0.913	0.025	0.014	0.826	0.01	0
0.054	0	0.025	0.052	0.97	0	0	0	0.929	0.055	0
0.864	0.627	0.055	0.411	0.096	0.637	0.078	0.276	0.449	0.864	0
0.803	0.877	0.499	0.362	0.925	0.86	0.231	0.096	0.985	0.388	0
0.296	0.626	0.087	0.608	0.767	0.992	0.015	0.026	0.153	0.295	0
0.457	0.222	0.275	0.021	0.792	0.465	0.147	0.096	0.416	0.186	0
0.499	0.891	0.638	0.917	0.875	0.907	0.058	0.66	0.82	0.124	0
0.197	0.168	0.378	0.118	0.173	0.101	0.152	0.125	0.749	0.086	0
0.93	0.992	0.414	0.279	0.049	0.991	0.198	0.141	0.98	0.763	0
0.135	0.809	0.974	0.563	0.767	0.799	0.241	0.152	0.884	0.127	0
0.821	0.425	0.57	0.852	0.339	0.668	0.099	0.305	0.863	0.82	0
0.642	0.867	0.165	0.167	0.421	0.987	0.023	0	0.267	0.373	0
0.429	0.455	0.531	0.768	0.811	0.358	0.113	0.078	0.037	0.431	0
0.898	0.751	0.663	0.982	0.062	0.732	0.312	0.343	0.242	0.898	0
0.351	0.032	0.426	0.987	0.874	0.021	0.205	0	0.174	0.353	0
0.98	0.992	0.521	0.733	0.854	0.976	0.114	0.044	0.713	0.961	0
0.018	0.366	0.351	0.882	0.409	0.456	0.325	0.399	0.959	0	0
0.299	0.483	0.976	0.708	0.677	0.448	0.167	0.217	0.294	0.296	0
0.582	0.164	0.661	0.109	0.937	0.19	0.029	0	0.89	0.58	0
0.281	0.102	0.021	0.028	0.65	0.098	0	0.04	0.862	0.278	0
0	0.459	0.193	0.798	0.412	0.527	0.092	0	0.433	0	0
0.8	0.654	0.216	0.602	0.131	0.954	0.018	0.027	0.28	0.713	0
0.021	0.05	0.416	0.958	0.678	0.13	0.065	0.098	0.491	0	0
0.153	0.393	0.958	0.048	0.018	0.44	0.067	0.03	0.09	0.105	0
0.325	0.079	0.098	0.172	0.38	0.05	0.435	0.049	0.875	0.325	0
0.306	0.057	0.393	0.955	0.5	0.044	0.335	0.126	0.412	0.306	0
0.15	0.462	0.981	0.584	0.266	0.524	0.125	0.107	0.868	0.149	0
0.819	0.351	0.67	0.827	0.159	0.466	0.377	0.112	0.652	0.633	0
0.202	0.016	0.675	0.163	0.409	0.028	0.033	0	0.206	0.201	0
0.78	0.706	0.371	0.367	0.866	0.78	0.299	0.304	0.056	0.779	0
0.993	0.553	0.402	0.98	0.482	0.421	0.255	0.212	0.987	0.983	0
0.661	0.481	0.157	0.536	0.623	0.407	0.074	0.158	0.093	0.662	0
0.085	0.185	0.232	0.678	0.317	0.146	0.027	0.093	0.107	0.082	0
0.983	0.877	0.976	0.641	0.629	0.732	0.067	0.125	0.963	0.82	0
0.545	0.319	0.268	0.432	0.676	0.334	0.288	0.109	0.025	0.548	0
0.569	0.07	0.041	0.386	0.048	0.173	0.021	0.053	0.607	0.568	0
0.787	0.71	0.555	0.142	0.565	0.78	0.223	0.26	0.434	0.535	0
0.326	0.403	0.011	0.562	0.287	0.444	0.076	0.17	0.041	0.327	0
0.73	0.887	0.546	0.899	0.992	0.73	0.028	0.067	0.219	0.71	0
0.445	0.396	0.238	0.569	0.254	0.694	0.103	0.128	0.675	0.445	0
0.555	0.738	0.249	0.902	0.677	0.702	0	0	0.572	0.237	0
0.684	0.729	0.12	0.446	0.472	0.888	0.088	0.037	0.862	0.252	0
0.959	0.517	0.308	0.197	0.03	0.448	0.148	0.521	0.519	0.878	0
0.043	0.627	0.371	0.033	0.737	0.967	0.167	0.046	0.103	0.042	0
0.86	0.86	0.994	0.871	0.087	0.81	0	0.039	0.361	0.86	0
0.507	0.059	0.765	0.113	0.625	0.054	0.015	0.22	0.798	0.508	0
