# Supplementary material for: A block cipher algorithm identification scheme based on hybrid k-nearest neighbor and random forest algorithm
Source: PeerJ Comput Sci. 2022 Oct 10;8:e1110. doi: 10.7717/peerj-cs.1110 (PMC9575859; doi:10.7717/peerj-cs.1110)
Supplement: Supplemental Information 1 — The Code subfile includes SVM+RF+KNN.py and HKNNRF.py scripts. And the former is three-in-one classic machine learning algorithms as control experiments. The latter is an ensemble learning algorithm proposed based on the advantages of KNN and RF mentioned in our article. Furthermore, the both scripts run the multi-classification experiment under 512KB size for example. The Date subfile includes Binary-classification identification on cryptographic algorithms and Multi-classification identification on cryptographic algorithms. The former contains the data needed to carry out the binary-classification, and the latter contains the data needed to carry out multi-classification. [file peerj-cs-08-1110-s001.zip › CodeAndData/Data/Binary-classification identification on cryptographic algorithms/64kb/AES and Blowfish.csv]

aetPValue	custPValue	dtfPValue	fwbtPValue	lrobPValue	mtPValue	retPValue	revtPValue	runsPValue	stPValue	lable
0.734	0.669	0.986	0.198	0.865	0.734	0.039	0.013	0.627	0.734	0
0.483	0.735	0.308	0.405	0.842	0.468	0.089	0.084	0.148	0.483	0
0.308	0.272	0.538	0.998	0.087	0.468	0.028	0.28	0.539	0.249	0
0.564	0.609	0.332	0.73	0.078	0.814	0.047	0.038	0.711	0.321	0
0.818	0.225	0.531	0.133	0.073	0.372	0.119	0.107	0.259	0.762	0
0.35	0.306	0.684	0.584	0.503	0.688	0.285	0.102	0.333	0.35	0
0.317	0.467	0.698	0.228	0.919	0.389	0.52	0.486	0.149	0.296	0
0.019	0.3	0.437	0.682	0.512	0.393	0.182	0.061	0	0.019	0
0.268	0.182	0.665	0.785	0.427	0.189	0.036	0.145	0.042	0.266	0
0.231	0.995	0.324	0.993	0.547	0.999	0.454	0.104	0.447	0.144	0
0.975	0.154	0.019	0.411	0.413	0.338	0.249	0.219	0.582	0.925	0
0.548	0.383	0.606	0.292	0.691	0.279	0.051	0.056	0.754	0.236	0
0.933	0.42	0.986	0.347	0.417	0.284	0.016	0.141	0.698	0.838	0
0.193	0.408	0.643	0.385	0.877	0.6	0.132	0	0.487	0.08	0
0.365	0.546	0.023	0.221	0.402	0.502	0.052	0.047	0.455	0.195	0
0.213	0.2	0.21	0.529	0.103	0.237	0.015	0.213	0.301	0.21	0
0.63	0.066	0.165	0.356	0.342	0.077	0.093	0.156	0.475	0.63	0
0.41	0.289	0.906	0.324	0.274	0.227	0.203	0.193	0.911	0.411	0
0.048	0.043	0.893	0.233	0.595	0.083	0.147	0.347	0.109	0.049	0
0.281	0.287	0.246	0.712	0.806	0.381	0.204	0.281	0.868	0.281	0
0.1	0.022	0.945	0.827	0.127	0.034	0.326	0.324	0.098	0.097	0
0.098	0.012	0.402	0.124	0.505	0.017	0.211	0.426	0.725	0.096	0
0.673	0.293	0.499	0.853	0.752	0.256	0.214	0.233	0.498	0.647	0
0.297	0.381	0.885	0.843	0.907	0.724	0.363	0.052	0.596	0.231	0
0.703	0.415	0.39	0.942	0.435	0.276	0.048	0.306	0.689	0.62	0
0.397	0.18	0.465	0.086	0.549	0.351	0.133	0.468	0.452	0.395	0
0.49	0.337	0.263	0.078	0.968	0.374	0.036	0.177	0.859	0.254	0
0	0.226	0.041	0.7	0.472	0.306	0.044	0.122	0.234	0	0
0.745	0.437	0.691	0.275	0.075	0.449	0.206	0.06	0.667	0.707	0
0.476	0.687	0.986	0.943	0.454	0.851	0.101	0.099	0.486	0.424	0
0.544	0.325	0.465	0.132	0.768	0.199	0	0.085	0.726	0.54	0
0.611	0.603	0.28	0.166	0.665	0.92	0.209	0.143	0.3	0.413	0
0.847	0.552	0.905	0.242	0.862	0.683	0.326	0.309	0.239	0.828	0
0.359	0.265	0.043	0.226	0.349	0.2	0.151	0.153	0.888	0.349	0
0.507	0.412	0.544	0.98	0.527	0.281	0.019	0.065	0.511	0.243	0
0.191	0.25	0.536	0.972	0.374	0.559	0.102	0.121	0.684	0.038	0
0.604	0.769	0.777	0.335	0.787	0.679	0.094	0.368	0.573	0.443	0
0.051	0.225	0.435	0.285	0.232	0.166	0.12	0.367	0.742	0.048	0
0.212	0.238	0.757	0.688	0.96	0.279	0.128	0.094	0.718	0.123	0
0.862	0.363	0.724	0.71	0.742	0.955	0.02	0.013	0.986	0.455	0
0.719	0.315	0.495	0.141	0.111	0.343	0	0.124	0.84	0.423	0
0.454	0.837	0.14	0.384	0.768	0.715	0	0.117	0.783	0.445	0
0	0.097	0.207	0.046	0.67	0.234	0.067	0.224	0.192	0	0
0.261	0.056	0.587	0.641	0.859	0.067	0.145	0.343	0.749	0.261	0
0.473	0.084	0.825	0.374	0.281	0.134	0.017	0.013	0.953	0.333	0
0.589	0.322	0.567	0.484	0.524	0.206	0.351	0.287	0.53	0.547	0
0.724	0.285	0.591	0.268	0.367	0.609	0.011	0.299	0.282	0.725	0
0.326	0.354	0.58	0.954	0.946	0.219	0.053	0.062	0.865	0.145	0
0.818	0.408	0.408	0.773	0.989	0.615	0.13	0.027	0.431	0.69	0
0.42	0.084	0.738	0.027	0.624	0.066	0.193	0.213	0.136	0.424	0
0.082	0.559	0.069	0.538	0.808	0.853	0.121	0.024	0.667	0.082	0
0.814	0.402	0.025	0.167	0.124	0.808	0.051	0.099	0.22	0.78	0
0.478	0.261	0.983	0.374	0.299	0.734	0.141	0.146	0.949	0.127	0
0.241	0.258	0.237	0.451	0.524	0.221	0.156	0.069	0.918	0.242	0
0.23	0	0.697	0.273	0.139	0.038	0.012	0.05	0.142	0.231	0
0.105	0.038	0.895	0.284	0.776	0.052	0.153	0.178	0.522	0.106	0
0.672	0.132	0.399	0.729	0.508	0.365	0.272	0.101	0.169	0.557	0
0.199	0.369	0.262	0.411	0.284	0.441	0.085	0	0.297	0.199	0
0.75	0.303	0.083	0.782	0.958	0.842	0.016	0.018	0.879	0.456	0
0.652	0.319	0.68	0.971	0.673	0.263	0.434	0.073	0.411	0.654	0
0.956	0.371	0.422	0.421	0.783	0.387	0.312	0.204	0.885	0.78	0
0.861	0.836	0.449	0.839	0.015	0.695	0.038	0.017	0.631	0.698	0
0.483	0.568	0.525	0.479	0.439	0.953	0.012	0.363	0.434	0.358	0
0.377	0.547	0.251	0.197	0.269	0.606	0.06	0.035	0.842	0.244	0
0.175	0.83	0.954	0.979	0.995	0.888	0.198	0.347	0.547	0.099	0
0.488	0.337	0.395	0.326	0.808	0.532	0	0.244	0.587	0.212	0
0.225	0.221	0.069	0.067	0.355	0.358	0.208	0.223	0.07	0.201	0
0.898	0.395	0.991	0.799	0.237	0.413	0.054	0.161	0.845	0.898	0
0.434	0.494	0.212	0.346	0.727	0.836	0.212	0.09	0.443	0.211	0
0.692	0.275	0.045	0.165	0.845	0.198	0.049	0.212	0.714	0.488	0
0.413	0.179	0.444	0.803	0.158	0.495	0.215	0.111	0.048	0.414	0
0.207	0.613	0.796	0.265	0.69	0.747	0.097	0.187	0.917	0.061	0
0.342	0.619	0.867	0.746	0.551	0.869	0.163	0	0.339	0.341	0
0.788	0.59	0.381	0.705	0.337	0.7	0.071	0.012	0.288	0.789	0
0.578	0.548	0.307	0.837	0.745	0.368	0.255	0.152	0.72	0.561	0
0.181	0.931	0.039	0.711	0.399	0.925	0.03	0.041	0.284	0.037	0
0.57	0.319	0.42	0.913	0.343	0.459	0.09	0.274	0.626	0.256	0
0.333	0.421	0.232	0.545	0.178	0.507	0.128	0.09	0.066	0.334	0
0.199	0.369	0.04	0.255	0.176	0.52	0.294	0.256	0.961	0.137	0
0.475	0.816	0.645	0.934	0.852	0.862	0.168	0.1	0.795	0.147	0
0.033	0.265	0.677	0.39	0.858	0.229	0.138	0.235	0.091	0.033	0
0.51	0.239	0.473	0.444	0.842	0.669	0.018	0.092	0.642	0.509	0
0.799	0.287	0.598	0.67	0.053	0.208	0	0.098	0.972	0.58	0
0.126	0.26	0.178	0.793	0.546	0.488	0.226	0.328	0.187	0.128	0
0.782	0.236	0.039	0.334	0.967	0.399	0.288	0.111	0.763	0.553	0
0.361	0.22	0.915	0.419	0.914	0.763	0.115	0.412	0.179	0.252	0
0.861	0.311	0.278	0.175	0.834	0.989	0.013	0	0.569	0.463	0
0.997	0.394	0.214	0.602	0.842	0.601	0	0.045	0.602	0.99	0
0.551	0.668	0.247	0.376	0.705	0.903	0.14	0.101	0.389	0.355	0
0.37	0.465	0.098	0.715	0.767	0.431	0.026	0.076	0.93	0.255	0
0.77	0.383	0.907	0.331	0.822	0.45	0.11	0.011	0.655	0.495	0
0.102	0.602	0.464	0.604	0.051	0.689	0.072	0.25	0.072	0.055	0
0.487	0.084	0.487	0.591	0.111	0.066	0	0.157	0.894	0.489	0
0.433	0.217	0	0.733	0.34	0.265	0.013	0	0.388	0.327	0
0.376	0.194	0.775	0.302	0.853	0.346	0.027	0.246	0.869	0.143	0
0.384	0.436	0.038	0.903	0.704	0.797	0.139	0.318	0.707	0.383	0
0.78	0.415	0.593	0.842	0.756	0.608	0.105	0.184	0.238	0.56	0
0.261	0.996	0.088	0.702	0.138	0.956	0.02	0	0.209	0.198	0
0.386	0.524	0.106	0.437	0.711	0.366	0.251	0.112	0.033	0.384	0
0.22	0	0.19	0.131	0.273	0.068	0.116	0.055	0.325	0.219	0
0.656	0.425	0.755	0.173	0.635	0.417	0.03	0	0.243	0.656	2
0.726	0.12	0.247	0.152	0.134	0.087	0.068	0.311	0.499	0.723	2
0.391	0.65	0.469	0.738	0.049	0.554	0.084	0.166	0.325	0.169	2
0.397	0.148	0.843	0.547	0.484	0.127	0.202	0.128	0.522	0.398	2
0.629	0.532	0.15	0.675	0.059	0.428	0.291	0.222	0.496	0.32	2
0.154	0.452	0.513	0.737	0.853	0.506	0.106	0.306	0.501	0.156	2
0.786	0.272	0.44	0.217	0.891	0.34	0	0.014	0.789	0.685	2
0.162	0.482	0.206	0.544	0.905	0.452	0.029	0	0.288	0.059	2
0.899	0.657	0.727	0.173	0.59	0.742	0.337	0.269	0.973	0.775	2
0.947	0.591	0.214	0.811	0.277	0.833	0	0	0.909	0.663	2
0.039	0.665	0.85	0.744	0.981	0.933	0	0.197	0.357	0.039	2
0.895	0.406	0.538	0.922	0.676	0.558	0.079	0.116	0.77	0.553	2
0.22	0.537	0.964	0.764	0.992	0.41	0.035	0.083	0.266	0.107	2
0.201	0.087	0.843	0.358	0.937	0.117	0.037	0.161	0.441	0.141	2
0.415	0.918	0.35	0.178	0.713	0.807	0.035	0.062	0.926	0.415	2
0.561	0.599	0.814	0.753	0.114	0.381	0	0.289	0.435	0.411	2
0.016	0.243	0.234	0.122	0.974	0.966	0.155	0.453	0.124	0.016	2
0.126	0.915	0.292	0.646	0.796	0.992	0.353	0.04	0.347	0.127	2
0.374	0.846	0.842	0.831	0.809	0.837	0.065	0.273	0.924	0.152	2
0.485	0.347	0.961	0	0.554	0.439	0.027	0.028	0.509	0.483	2
0.877	0.234	0.116	0.633	0.409	0.309	0.024	0.057	0.621	0.709	2
0.989	0.36	0.278	0.202	0.165	0.52	0.127	0.329	0.772	0.939	2
0.464	0.356	0.324	0.606	0.764	0.37	0.197	0.262	0.1	0.464	2
0.941	0.338	0.011	0.176	0.573	0.219	0	0.012	0.776	0.876	2
0.395	0.064	0.448	0.911	0.552	0.223	0.203	0.304	0.211	0.26	2
0.825	0.225	0.385	0.212	0.582	0.22	0.436	0.113	0.697	0.765	2
0.653	0.704	0.161	0.578	0.938	0.627	0.437	0.301	0.925	0.654	2
0.915	0.538	0.269	0.604	0.724	0.878	0.232	0.084	0.166	0.916	2
0.158	0.127	0.736	0.271	0.47	0.089	0.034	0.21	0.322	0.159	2
0.38	0.077	0.643	0.291	0.192	0.149	0.221	0.325	0.184	0.319	2
0.816	0.976	0.838	0.861	0.445	0.957	0.028	0.151	0.237	0.816	2
0.527	0.196	0.076	0.408	0.576	0.835	0.145	0.039	0.896	0.263	2
0.548	0.364	0.213	0.834	0.178	0.956	0.123	0.128	0.653	0.436	2
0.458	0.067	0.226	0.857	0.73	0.06	0.317	0.164	0.264	0.453	2
0.337	0.849	0.117	0.287	0.559	0.77	0.063	0.162	0.466	0.335	2
0	0.043	0.928	0.309	0.174	0.025	0.22	0.215	0.862	0	2
0.901	0.436	0.727	0.913	0.79	0.761	0.046	0	0.877	0.902	2
0.712	0.752	0.248	0.371	0.084	0.937	0.176	0.067	0.783	0.56	2
0.283	0.262	0.198	0.168	0.985	0.641	0.032	0.147	0.18	0.177	2
0.173	0.084	0.923	0.505	0.183	0.263	0.097	0.01	0.124	0.173	2
0.815	0.354	0.523	0.437	0.047	0.564	0.082	0.103	0.089	0.816	2
0.042	0.622	0.681	0	0.368	0.655	0.166	0.087	0.262	0.027	2
0.378	0.942	0.6	0.549	0.913	0.866	0.103	0.2	0.244	0.258	2
0.76	0.357	0.846	0.356	0.159	0.531	0.241	0.192	0.984	0.622	2
0.335	0.86	0.818	0.959	0.79	0.893	0.049	0.486	0.163	0.2	2
0.533	0.362	0.098	0.122	0.499	0.73	0.146	0	0.156	0.327	2
0.524	0.532	0.31	0.157	0.164	0.494	0.062	0.333	0.293	0.525	2
0.553	0.554	0.677	0.823	0.503	0.41	0.187	0.137	0.872	0.553	2
0.185	0.501	0.173	0.366	0.584	0.284	0.066	0.229	0.512	0.185	2
0.022	0.208	0.434	0.11	0.591	0.357	0.302	0.169	0.018	0.021	2
0.831	0.785	0.16	0.866	0.551	0.646	0.546	0.11	0.896	0.831	2
0.133	0.13	0.049	0.485	0.228	0.201	0.07	0.135	0.438	0.133	2
0.22	0.875	0.563	0.178	0.754	0.947	0.133	0	0.189	0.219	2
0.218	0	0.931	0.121	0.407	0	0.065	0.026	0.564	0.22	2
0.195	0.11	0.402	0.736	0.915	0.087	0	0.066	0.965	0.1	2
0.034	0	0.452	0.07	0.465	0.024	0.071	0.147	0.169	0.033	2
0.436	0.115	0.377	0.206	0.74	0.726	0.139	0.41	0.188	0.435	2
0.762	0.247	0.686	0.666	0.86	0.367	0	0.095	0.998	0.583	2
0.204	0.149	0.053	0.735	0.194	0.175	0.171	0.194	0.542	0.137	2
0.548	0.389	0.461	0.995	0.336	0.546	0.171	0.013	0.717	0.244	2
0.699	0.077	0.681	0.205	0.681	0.323	0.134	0	0.131	0.701	2
0	0.714	0.42	0.524	0.407	0.892	0	0	0	0	2
0.092	0.329	0.717	0.703	0.425	0.257	0.086	0.033	0.037	0.092	2
0.319	0.979	0.665	0.956	0.27	0.788	0	0	0.166	0.319	2
0.435	0.159	0.625	0.135	0.353	0.586	0.053	0.029	0.297	0.242	2
0.828	0.475	0.843	0.922	0.852	0.473	0.29	0.38	0.62	0.493	2
0.694	0.669	0.118	0.816	0.752	0.718	0.095	0.02	0.339	0.694	2
0.322	0.136	0.855	0.172	0.308	0.086	0.057	0.131	0.137	0.322	2
0.846	0.233	0.255	0.563	0.437	0.326	0.044	0.358	0.269	0.845	2
0.9	0.491	0.351	0.422	0.409	0.74	0	0.035	0.912	0.81	2
0.032	0.141	0.67	0.524	0.942	0.206	0.047	0.4	0	0.032	2
0.712	0.332	0.01	0.23	0.868	0.871	0.062	0.032	0.141	0.711	2
0.034	0.424	0.206	0.975	0.388	0.343	0.343	0.214	0.687	0	2
0.991	0.815	0.968	0.753	0.37	0.915	0	0.096	0.811	0.952	2
0.797	0.802	0.915	0.123	0.758	0.987	0.016	0.137	0.174	0.797	2
0.629	0.11	0.546	0.269	0.768	0.092	0.039	0.044	0.815	0.549	2
0.013	0.048	0.372	0.183	0.353	0.048	0.083	0.168	0.497	0.013	2
0.467	0.541	0.157	0.737	0.3	0.912	0.09	0.075	0.486	0.367	2
0.77	0.723	0.698	0.565	0.271	0.607	0.013	0.091	0.594	0.396	2
0.043	0.734	0.086	0.361	0.417	0.693	0.101	0.052	0.879	0.043	2
0.725	0.837	0.372	0.338	0.067	0.952	0.06	0.02	0.061	0.724	2
0.359	0.408	0.216	0.257	0.795	0.483	0.383	0	0.077	0.36	2
0.109	0.601	0.241	0.411	0.011	0.641	0.197	0.411	0.635	0.094	2
0.678	0.675	0.067	0.202	0.772	0.596	0.059	0.085	0.104	0.672	2
0.949	0.358	0.782	0.299	0.253	0.435	0.054	0	0.406	0.861	2
0.544	0.317	0.058	0.192	0.918	0.509	0	0	0.791	0.543	2
0.292	0.936	0.338	0.331	0.556	0.806	0.097	0.03	0.943	0.108	2
0.26	0.086	0.079	0.668	0.327	0.06	0.111	0.133	0.333	0.256	2
0.216	0.218	0.452	0.056	0.712	0.257	0.047	0.039	0.871	0.127	2
0.912	0.141	0.722	0.608	0.178	0.298	0.133	0.011	0.454	0.86	2
0.554	0.586	0.925	0.861	0.702	0.799	0.242	0.104	0.365	0.554	2
0.277	0.763	0.277	0.997	0.443	0.794	0	0	0.994	0.062	2
0.707	0.363	0.976	0.754	0.233	0.378	0.018	0.263	0.944	0.4	2
0.425	0.789	0.755	0.403	0.213	0.625	0.174	0.232	0.526	0.181	2
0.586	0.647	0.065	0.866	0.709	0.52	0.019	0	0.539	0.464	2
0.064	0.608	0.989	0.371	0.283	0.44	0	0	0.419	0.067	2
0.372	0	0	0.951	0.332	0	0.125	0.299	0.992	0.374	2
0.87	0.225	0.302	0.559	0.369	0.377	0	0.077	0.453	0.773	2
0.133	0.039	0.327	0.387	0.544	0.163	0.112	0.165	0.066	0.129	2
0.288	0.551	0.974	0.065	0.927	0.679	0.14	0.16	0.03	0.287	2
