# Supplementary material for: A block cipher algorithm identification scheme based on hybrid k-nearest neighbor and random forest algorithm
Source: PeerJ Comput Sci. 2022 Oct 10;8:e1110. doi: 10.7717/peerj-cs.1110 (PMC9575859; doi:10.7717/peerj-cs.1110)
Supplement: Supplemental Information 1 — The Code subfile includes SVM+RF+KNN.py and HKNNRF.py scripts. And the former is three-in-one classic machine learning algorithms as control experiments. The latter is an ensemble learning algorithm proposed based on the advantages of KNN and RF mentioned in our article. Furthermore, the both scripts run the multi-classification experiment under 512KB size for example. The Date subfile includes Binary-classification identification on cryptographic algorithms and Multi-classification identification on cryptographic algorithms. The former contains the data needed to carry out the binary-classification, and the latter contains the data needed to carry out multi-classification. [file peerj-cs-08-1110-s001.zip › CodeAndData/Data/Binary-classification identification on cryptographic algorithms/64kb/CAST and RC2 .csv]

aetPValue	custPValue	dtfPValue	fwbtPValue	lrobPValue	mtPValue	retPValue	revtPValue	runsPValue	stPValue	lable
0.67	0.44	0.333	0.051	0.439	0.665	0.265	0	0.256	0.669	3
0.788	0.518	0.21	0.916	0.311	0.918	0.242	0.292	0.764	0.788	3
0.729	0.281	0.932	0.855	0.212	0.363	0.132	0.032	0.808	0.555	3
0.391	0.149	0.701	0.707	0.086	0.148	0	0	0.355	0.247	3
0.28	0.176	0.896	0.746	0.173	0.814	0.013	0.366	0.667	0.279	3
0.684	0.272	0.672	0.142	0.728	0.978	0.064	0.039	0.101	0.568	3
0.57	0.524	0.905	0.152	0.33	0.938	0.317	0.174	0.936	0.18	3
0.781	0.127	0.677	0.948	0.359	0.216	0.278	0.183	0.49	0.641	3
0.099	0.682	0.782	0.587	0.603	0.818	0.021	0.171	0.807	0.076	3
0.203	0.566	0.794	0.681	0.054	0.525	0.071	0.086	0.805	0.111	3
0.466	0.559	0.791	0.155	0.42	0.8	0.542	0.149	0.708	0.47	3
0.497	0.175	0.06	0.699	0.591	0.116	0.067	0.032	0.774	0.318	3
0.527	0.224	0.748	0.056	0.726	0.679	0.142	0.099	0.271	0.519	3
0.088	0.175	0.609	0.574	0.789	0.149	0.081	0.05	0.511	0.088	3
0.704	0.655	0.161	0.199	0.4	0.538	0.051	0.299	0.139	0.682	3
0.576	0.332	0.796	0.728	0.824	0.54	0.166	0.117	0.268	0.577	3
0.478	0.444	0.589	0.954	0.551	0.635	0.167	0.123	0.384	0.181	3
0.122	0.598	0.255	0.816	0.235	0.64	0.14	0.05	0.865	0.082	3
0.9	0.426	0.825	0.288	0.495	0.651	0.136	0.171	0.266	0.767	3
0.343	0.213	0.789	0.104	0.709	0.203	0.02	0.101	0.204	0.345	3
0.419	0.054	0.333	0.652	0.634	0.095	0.439	0.027	0.41	0.42	3
0.535	0.343	0.165	0.829	0.967	0.212	0.023	0.076	0.452	0.459	3
0.402	0.305	0.88	0.404	0.825	0.21	0.079	0.016	0.098	0.402	3
0.737	0.796	0.592	0.605	0.325	0.916	0.224	0.436	0.302	0.72	3
0.756	0.265	0.227	0.597	0.452	0.43	0.013	0.196	0.832	0.432	3
0.517	0.425	0.218	0.113	0.36	0.298	0.026	0.014	0.317	0.301	3
0.755	0.879	0.825	0.404	0.362	0.901	0.089	0.243	0.349	0.722	3
0.096	0.1	0.727	0.077	0.573	0.183	0.269	0.117	0.507	0.042	3
0.085	0.826	0.585	0.917	0.757	0.931	0	0.048	0.036	0.085	3
0.392	0.459	0.154	0.538	0.728	0.782	0.116	0.025	0.693	0.392	3
0.274	0.675	0.974	0.731	0.135	0.588	0.015	0.201	0.575	0.152	3
0.297	0.1	0.557	0.044	0.417	0.189	0.504	0.144	0.612	0.23	3
0.557	0.176	0.33	0.163	0.295	0.176	0.318	0.202	0.765	0.552	3
0.667	0.587	0.806	0.019	0.254	0.787	0.06	0.23	0.358	0.574	3
0.365	0.084	0.022	0.158	0.092	0.06	0	0	0.16	0.365	3
0.952	0.672	0.048	0.926	0.852	0.552	0.363	0.196	0.591	0.833	3
0.113	0.038	0.351	0.027	0.47	0.051	0.085	0.025	0.428	0.113	3
0.992	0.118	0.093	0.598	0.18	0.426	0.074	0.018	0.919	0.93	3
0.247	0.64	0.493	0.784	0.876	0.794	0.099	0.028	0.043	0.249	3
0.754	0.809	0.505	0.349	0.757	0.847	0.093	0.017	0.338	0.754	3
0.134	0.767	0.602	0.765	0.595	0.913	0.197	0.023	0.599	0.037	3
0.192	0.71	0.101	0.992	0.218	0.645	0	0.104	0.012	0.191	3
0.68	0.094	0.019	0.675	0.304	0.128	0.164	0.068	0.885	0.68	3
0.625	0.545	0.459	0.081	0.547	0.423	0.112	0.035	0.203	0.531	3
0.782	0.414	0.57	0.803	0.175	0.301	0.318	0.415	0.699	0.785	3
0.794	0.431	0.503	0.36	0.628	0.482	0.057	0.203	0.592	0.477	3
0.794	0.116	0.111	0.723	0.59	0.435	0.099	0.222	0.791	0.708	3
0.044	0.442	0.298	0.503	0.779	0.477	0.174	0.173	0.719	0	3
0.954	0.458	0.536	0.751	0.865	0.391	0.023	0.039	0.808	0.803	3
0.195	0.192	0.081	0.661	0.39	0.167	0.115	0.057	0.123	0.196	3
0.508	0.094	0.897	0.91	0.993	0.089	0.034	0.033	0.991	0.507	3
0.019	0.108	0.199	0.707	0.682	0.145	0.082	0.063	0.724	0.019	3
0.936	0.891	0.17	0.831	0.148	0.782	0.096	0.015	0.533	0.665	3
0.383	0.435	0.19	0.284	0.951	0.338	0.165	0.191	0.484	0.382	3
0.738	0.429	0.133	0	0.774	0.958	0.123	0.424	0.657	0.326	3
0.214	0.631	0.913	0.604	0.668	0.677	0.052	0.22	0.026	0.212	3
0.041	0.112	0.489	0.42	0.972	0.101	0.176	0	0.095	0.04	3
0.724	0.177	0.856	0.981	0.718	0.186	0.014	0.022	0.923	0.722	3
0.798	0.558	0.916	0.786	0.652	0.586	0.058	0.11	0.679	0.552	3
0.434	0.296	0.068	0.442	0.167	0.416	0.192	0.264	0.357	0.434	3
0.312	0.175	0.915	0.087	0.773	0.392	0.3	0.123	0.526	0.309	3
0.829	0.233	0.137	0.659	0.581	0.262	0	0.365	0.876	0.73	3
0.96	0.341	0.887	0.402	0.805	0.51	0.219	0.025	0.902	0.744	3
0.696	0.869	0.663	0.216	0.853	0.707	0.397	0.034	0.553	0.297	3
0.961	0.634	0.659	0.777	0.818	0.731	0.045	0.098	0.572	0.895	3
0.742	0.641	0.324	0.364	0.52	0.97	0.044	0.103	0.071	0.744	3
0.23	0.594	0.64	0.053	0.807	0.839	0.03	0.306	0.357	0.109	3
0.497	0.32	0.124	0.181	0.209	0.335	0.013	0.078	0.227	0.472	3
0.779	0.153	0.242	0.493	0.551	0.158	0.012	0.044	0.93	0.779	3
0.774	0.794	0.935	0.824	0.742	0.814	0.275	0.102	0.406	0.514	3
0.711	0.534	0.362	0.392	0.654	0.672	0.029	0.32	0.727	0.331	3
0.69	0.377	0.072	0.172	0.354	0.913	0.126	0.073	0.642	0.328	3
0.099	0.247	0.843	0.13	0.722	0.317	0	0	0.605	0.042	3
0.342	0.395	0.422	0.16	0	0.32	0.152	0.312	0.644	0.226	3
0.764	0.59	0.703	0.124	0.296	0.396	0.043	0.1	0.873	0.766	3
0.63	0.942	0.88	0.431	0.934	0.926	0.029	0	0.794	0.332	3
0.267	0.476	0.178	0.658	0.028	0.711	0.147	0.063	0.054	0.268	3
0.675	0.577	0.865	0.926	0.406	0.768	0.178	0.178	0.722	0.374	3
0.144	0.298	0.893	0.934	0.396	0.3	0	0.418	0.107	0.144	3
0.912	0.534	0.591	0.08	0.949	0.564	0	0.325	0.458	0.73	3
0.513	0.129	0.422	0.197	0	0.124	0	0.224	0.983	0.393	3
0	0.153	0.378	0.65	0.904	0.19	0.15	0.237	0.04	0	3
0.535	0.244	0.933	0.773	0.843	0.516	0.274	0.026	0.682	0.388	3
0.827	0.648	0.986	0.239	0.437	0.703	0.046	0.294	0.079	0.827	3
0.105	0.014	0.736	0.869	0.624	0.021	0.337	0.187	0.6	0.106	3
0.359	0.437	0.741	0.774	0.593	0.422	0.37	0.052	0.188	0.327	3
0.43	0.026	0.036	0.27	0.465	0.034	0.101	0.128	0.844	0.427	3
0.188	0.06	0.291	0.62	0.497	0.057	0.108	0.211	0.751	0.188	3
0.937	0.775	0.811	0.905	0.579	0.983	0.061	0.119	0.508	0.938	3
0.488	0.946	0.936	0.272	0.449	0.932	0.066	0.105	0.778	0.229	3
0.17	0.153	0.893	0.691	0.331	0.154	0.201	0.263	0.627	0.13	3
0.371	0.795	0.888	0.025	0.809	0.811	0.256	0.147	0.788	0.16	3
0.447	0.464	0.039	0.161	0.414	0.606	0.082	0.036	0.32	0.282	3
0.172	0.811	0.848	0.927	0.369	0.826	0	0.217	0.151	0.084	3
0.607	0.598	0.316	0.52	0.753	0.807	0.117	0.394	0.807	0.554	3
0	0.039	0.45	0.364	0.642	0.147	0.437	0.096	0.122	0	3
0.304	0.291	0.428	0.099	0.119	0.934	0.197	0.066	0.958	0.08	3
0.32	0.107	0.925	0.159	0.936	0.242	0.026	0.013	0.581	0.188	3
0.935	0.696	0.521	0.933	0.482	0.683	0.228	0.285	0.236	0.92	3
0.013	0.026	0.392	0.902	0.944	0.023	0.678	0.206	0.075	0.013	3
0.694	0.201	0.787	0.957	0.047	0.355	0.334	0.191	0.9	0.692	4
0.686	0.701	0.779	0.714	0.827	0.634	0.438	0.154	0.358	0.601	4
0.331	0.725	0.755	0.949	0.581	0.673	0.025	0.507	0.847	0.331	4
0.684	0.329	0.6	0.134	0.546	0.564	0.052	0.221	0.869	0.421	4
0.591	0.115	0.428	0.379	0.76	0.842	0.069	0	0.757	0.205	4
0.228	0.264	0.796	0.194	0.747	0.523	0.258	0.19	0.921	0.068	4
0.4	0.043	0.878	0.527	0.373	0.026	0.079	0.091	0.396	0.401	4
0.047	0.602	0.565	0.753	0.996	0.566	0.071	0.21	0.046	0.047	4
0.593	0.681	0.689	0.396	0.825	0.989	0.107	0.472	0.996	0.219	4
0.325	0.178	0.903	0.7	0.382	0.148	0.46	0.172	0.234	0.251	4
0.727	0.544	0.031	0.685	0.395	0.598	0.091	0.07	0.691	0.325	4
0.193	0.26	0.673	0.152	0.552	0.284	0.112	0.268	0.443	0.056	4
0.042	0	0.414	0.229	0.672	0.028	0.177	0.348	0.154	0.042	4
0.64	0.462	0.709	0.044	0.741	0.594	0.043	0.412	0.442	0.458	4
0.891	0.636	0.275	0.779	0.117	0.708	0.016	0.126	0.946	0.891	4
0.242	0.471	0.513	0.858	0.109	0.453	0.08	0.115	0.071	0.239	4
0.369	0.684	0.654	0.489	0.627	0.6	0.142	0.338	0.585	0.371	4
0.149	0.278	0.836	0.099	0.373	0.407	0	0.09	0.167	0.144	4
0.588	0.465	0.411	0.214	0.402	0.53	0.125	0.172	0.789	0.281	4
0.415	0.641	0.709	0.828	0.345	0.914	0.201	0.068	0.529	0.416	4
0.536	0.602	0.797	0.833	0.604	0.604	0.108	0.17	0.095	0.538	4
0.57	0.418	0.935	0	0.787	0.787	0.314	0.259	0.417	0.386	4
0.492	0.682	0.86	0.999	0.462	0.902	0	0.29	0.714	0.172	4
0.832	0.423	0.89	0.53	0.744	0.505	0.062	0.021	0.963	0.69	4
0.996	0.341	0.796	0.807	0.276	0.838	0.145	0.108	0.916	0.986	4
0.286	0.647	0.574	0.377	0.637	0.819	0.332	0.278	0.451	0.061	4
0.033	0.324	0.444	0.21	0.214	0.179	0.028	0.171	0.906	0	4
0.558	0.158	0.112	0.215	0.433	0.246	0.107	0.051	0.999	0.416	4
0.781	0.523	0.956	0.882	0.761	0.987	0.248	0.262	0.096	0.78	4
0.634	0.179	0.235	0.357	0.641	0.41	0.381	0.043	0.219	0.634	4
0.964	0.464	0.689	0.916	0.612	0.625	0.093	0.012	0.987	0.769	4
0.262	0.415	0.504	0.864	0.309	0.332	0.401	0.035	0.731	0.262	4
0.671	0.52	0.636	0.514	0.317	0.661	0.117	0.143	0.671	0.278	4
0.014	0.491	0.101	0.417	0.472	0.699	0.205	0.337	0.406	0	4
0.255	0.136	0.083	0.486	0.293	0.155	0.02	0.021	0.499	0.122	4
0.71	0.239	0.369	0.261	0.537	0.203	0.022	0.28	0.203	0.71	4
0.562	0.162	0.082	0.396	0.509	0.129	0	0.439	0.867	0.559	4
0.241	0.161	0.546	0.588	0.271	0.195	0.104	0.105	0.143	0.24	4
0.95	0.779	0.433	0.724	0.861	0.758	0.049	0.117	0.31	0.839	4
0.273	0.576	0.505	0.355	0.767	0.879	0.262	0.112	0.873	0.274	4
0.363	0.25	0.125	0.355	0.774	0.201	0.039	0.058	0.928	0.221	4
0	0	0.623	0.073	0.603	0	0.066	0	0.099	0	4
0.686	0.349	0.736	0.184	0.456	0.542	0	0.353	0.243	0.567	4
0.578	0.215	0.775	0.654	0.391	0.149	0.044	0.05	0.98	0.405	4
0.152	0.017	0.081	0.018	0.7	0	0.07	0.522	0.542	0.152	4
0.061	0.147	0.672	0.654	0.134	0.084	0.012	0.03	0	0.061	4
0.237	0.058	0.855	0.27	0.96	0.081	0.319	0	0.632	0.226	4
0.755	0.116	0.134	0.161	0.693	0.211	0.071	0.321	0.412	0.756	4
0.891	0.758	0.611	0.41	0.298	0.972	0.345	0.205	0.306	0.89	4
0.043	0.026	0.54	0.147	0.094	0.017	0.161	0.263	0.29	0.043	4
0.981	0.527	0.226	0.721	0.2	0.701	0.072	0.112	0.362	0.981	4
0.964	0.455	0.268	0.48	0.609	0.659	0.028	0.151	0.892	0.75	4
0.748	0.587	0.821	0.872	0.185	0.764	0.205	0.121	0.779	0.397	4
0.757	0.107	0.918	0.498	0.797	0.178	0.064	0.139	0.276	0.757	4
0.509	0.825	0.938	0.743	0.15	0.95	0.041	0.379	0.192	0.243	4
0.056	0.9	0.824	0.134	0.877	0.787	0.579	0.162	0.782	0.032	4
0.573	0.582	0.428	0.476	0.724	0.443	0.183	0.059	0.342	0.279	4
0.879	0.89	0.521	0.92	0.616	0.901	0.018	0.218	0.679	0.526	4
0.788	0.252	0.305	0.171	0.035	0.297	0.082	0.174	0.963	0.558	4
0.645	0.587	0.6	0.638	0.265	0.932	0.383	0.257	0.334	0.645	4
0.687	0.949	0.465	0.784	0.08	0.989	0.022	0.183	0.86	0.687	4
0.257	0.742	0.845	0.926	0.339	0.713	0.01	0.015	0.588	0.059	4
0.558	0.519	0.878	0.849	0	0.55	0.177	0.423	0.196	0.374	4
0.738	0.052	0.418	0.827	0.367	0.07	0.04	0.1	0.956	0.737	4
0.018	0.392	0.996	0.121	0.559	0.627	0.083	0.256	0	0.018	4
0.75	0.41	0.106	0.03	0.57	0.598	0.122	0.271	0.821	0.677	4
0.692	0.404	0.14	0.959	0.664	0.474	0.12	0.081	0.943	0.585	4
0.18	0.205	0.101	0.429	0.756	0.349	0.046	0.091	0.232	0.179	4
0.835	0.727	0.377	0.909	0.27	0.458	0.172	0.022	0.975	0.835	4
0.029	0.482	0.698	0.566	0.932	0.677	0.333	0.03	0.571	0.029	4
0.048	0.014	0.691	0.048	0.14	0.042	0.166	0.36	0.285	0.047	4
0.949	0.562	0.054	0.207	0.386	0.899	0.328	0.512	0.78	0.79	4
0.81	0.4	0.123	0.203	0.403	0.584	0.326	0.157	0.334	0.55	4
0.159	0.397	0.047	0.778	0.322	0.359	0.07	0.27	0.758	0.045	4
0.453	0.445	0.234	0.227	0.267	0.508	0.044	0.19	0.379	0.298	4
0.535	0.825	0.19	0.648	0.295	0.722	0.418	0.034	0.103	0.457	4
0.524	0.422	0.272	0.458	0.164	0.369	0.181	0.09	0.264	0.424	4
0.865	0.601	0.996	0.164	0.179	0.945	0.067	0.016	0.871	0.755	4
0.08	0.111	0.497	0.693	0.211	0.197	0.131	0.07	0.604	0.081	4
0.765	0.091	0.414	0.126	0.583	0.093	0.234	0.299	0.852	0.765	4
0.939	0.294	0.807	0.34	0.383	0.615	0.083	0.407	0.352	0.783	4
0.118	0.086	0.945	0.861	0.799	0.072	0	0	0.683	0.094	4
0.881	0.201	0.02	0.388	0.693	0.558	0.014	0	0.414	0.878	4
0.218	0.846	0.931	0.988	0.017	0.8	0.183	0.47	0.427	0.189	4
0.958	0.924	0.956	0.61	0.801	0.976	0.011	0.019	0.449	0.86	4
0.929	0.621	0.437	0.555	0.085	0.927	0	0	0.862	0.929	4
0.887	0.887	0.205	0.783	0.82	0.684	0	0.124	0.801	0.531	4
0.803	0.163	0.21	0.355	0.823	0.232	0.44	0.219	0.981	0.697	4
0.411	0.993	0.013	0.706	0.989	0.919	0.101	0.063	0.86	0.217	4
0.062	0.035	0.083	0.023	0.373	0.053	0.097	0	0.664	0.063	4
0.302	0.155	0.156	0.958	0.558	0.15	0.287	0.211	0.434	0.301	4
0.964	0.695	0.437	0.24	0.267	0.594	0.164	0	0.825	0.766	4
0.122	0.058	0.065	0.373	0.515	0.101	0.031	0	0.963	0.122	4
0.175	0.462	0.875	0.86	0.339	0.785	0	0.403	0.042	0.176	4
0.714	0.78	0.905	0.98	0.383	0.661	0.176	0.055	0.497	0.716	4
0.157	0.02	0.041	0.795	0.105	0.022	0	0.21	0.225	0.158	4
0.526	0.176	0.144	0.213	0.756	0.178	0.056	0	0.963	0.298	4
0.338	0.318	0.242	0.659	0.521	0.377	0.187	0.106	0.813	0.247	4
0.322	0.226	0.684	0.678	0.242	0.321	0.075	0.133	0.191	0.202	4
0.493	0.249	0.731	0.304	0.254	0.748	0.267	0.193	0.959	0.123	4
