# Supplementary material for: A block cipher algorithm identification scheme based on hybrid k-nearest neighbor and random forest algorithm
Source: PeerJ Comput Sci. 2022 Oct 10;8:e1110. doi: 10.7717/peerj-cs.1110 (PMC9575859; doi:10.7717/peerj-cs.1110)
Supplement: Supplemental Information 1 — The Code subfile includes SVM+RF+KNN.py and HKNNRF.py scripts. And the former is three-in-one classic machine learning algorithms as control experiments. The latter is an ensemble learning algorithm proposed based on the advantages of KNN and RF mentioned in our article. Furthermore, the both scripts run the multi-classification experiment under 512KB size for example. The Date subfile includes Binary-classification identification on cryptographic algorithms and Multi-classification identification on cryptographic algorithms. The former contains the data needed to carry out the binary-classification, and the latter contains the data needed to carry out multi-classification. [file peerj-cs-08-1110-s001.zip › CodeAndData/Data/Binary-classification identification on cryptographic algorithms/8kb/3DES and Blowfish.csv]

aetPValue	custPValue	dtfPValue	fwbtPValue	lrobPValue	mtPValue	retPValue	revtPValue	runsPValue	stPValue	lable
0.085	0.15	0.363	0.671	0.871	0.182	0.021	0	0.846	0.037	1
0.216	0.32	0.146	0.326	0.799	0.417	0.165	0.394	0.825	0.069	1
0.755	0.717	0.576	0.961	0.893	0.815	0.185	0.078	0.147	0.704	1
0.987	0.619	0.64	0.849	0.518	0.5	0.173	0.286	0.771	0.962	1
0.483	0.581	0.505	0.19	0.365	0.827	0.015	0.062	0.574	0.246	1
0.99	0.588	0.273	0.713	0.802	0.913	0.06	0.109	0.564	0.99	1
0.229	0.822	0	0.818	0.175	0.492	0.126	0.102	0.649	0.078	1
0.636	0.393	0.465	0.644	0.27	0.522	0	0.261	0.544	0.379	1
0.75	0.256	0.179	0.794	0.218	0.767	0.022	0.035	0.399	0.661	1
0.04	0.039	0.299	0.412	0.834	0.03	0.346	0.128	0.224	0.041	1
0.094	0.779	0.202	0.916	0.079	0.548	0.029	0.078	0.641	0.076	1
0.859	0.364	0.529	0.154	0.261	0.685	0.239	0.097	0.574	0.633	1
0.957	0.692	0.065	0.13	0.921	0.617	0.115	0.063	0.686	0.894	1
0.226	0.91	0.167	0.963	0.804	0.645	0.121	0.049	0.096	0.152	1
0.168	0.061	0.292	0.177	0.168	0.069	0	0.053	0.753	0.103	1
0.158	0.162	0.775	0.52	0.335	0.228	0.142	0.106	0.407	0.052	1
0.559	0.432	0.096	0.672	0.637	0.634	0.042	0.17	0.264	0.568	1
0.536	0.395	0.718	0.636	0.09	0.367	0.058	0.021	0.079	0.544	1
0.992	0.688	0.897	0.572	0.394	0.628	0.552	0.651	0.963	0.937	1
0.381	0.295	0.736	0	0.123	0.785	0.109	0.251	0.791	0.091	1
0.886	0.71	0.138	0.809	0.91	0.791	0.211	0.058	0.239	0.726	1
0.086	0.684	0.115	0.795	0.738	0.8	0	0	0.397	0.034	1
0.675	0.395	0.764	0.841	0.521	0.679	0.139	0.09	0.533	0.386	1
0.898	0.839	0.643	0.648	0.429	0.615	0.149	0.042	0.388	0.646	1
0.383	0.429	0.498	0.048	0.335	0.717	0.029	0.202	0.505	0.144	1
0.653	0.07	0.486	0.287	0.715	0.089	0.105	0.061	0.609	0.659	1
0.024	0.449	0.276	0.655	0.833	0.299	0.359	0.292	0.782	0	1
0.84	0.571	0.015	0.486	0.682	0.734	0.193	0.234	0.571	0.84	1
0.917	0.337	0.565	0.717	0.933	0.495	0.317	0.128	0.352	0.85	1
0.31	0.295	0.174	0.474	0.476	0.447	0	0.034	0.933	0.311	1
0.942	0.412	0.532	0.455	0.483	0.679	0.205	0.324	0.431	0.732	1
0.357	0.47	0.96	0.218	0.509	0.59	0	0.023	0.261	0.137	1
0.693	0.815	0.722	0.433	0.109	0.676	0.116	0.072	0.279	0.45	1
0.027	0.801	0.819	0.914	0.512	0.651	0.041	0.131	0.963	0.014	1
0.333	0.26	0.903	0.535	0.212	0.391	0	0.122	0.335	0.332	1
0.875	0.772	0.123	0.325	0.722	0.693	0.168	0.329	0.432	0.581	1
0.85	0.202	0.273	0.433	0.521	0.361	0.037	0.274	0.359	0.737	1
0.344	0.374	0.174	0.984	0.159	0.256	0.066	0.163	0.508	0.272	1
0.07	0.113	0.897	0.398	0.392	0.232	0.211	0.046	0.208	0.067	1
0.159	0.119	0.244	0.39	0	0.11	0	0	0.576	0.116	1
0.627	0.216	0.132	0.573	0.367	0.535	0.305	0.12	0.614	0.25	1
0.279	0.235	0.196	0.776	0.562	0.269	0.086	0.095	0.857	0.28	1
0.487	0.143	0.232	0.262	0.866	0.136	0.048	0.066	0.845	0.414	1
0.382	0.783	0.791	0.55	0.766	0.737	0	0.025	0.502	0.237	1
0.022	0.147	0.022	0.148	0.089	0.107	0	0	0.179	0.013	1
0.089	0.514	0.884	0.958	0.377	0.582	0.148	0.356	0.012	0.081	1
0.47	0.39	0.927	0.304	0.801	0.569	0	0.346	0.657	0.319	1
0.873	0.666	0.842	0.794	0.227	0.708	0.168	0.018	0.361	0.874	1
0.131	0.329	0.372	0.9	0.504	0.213	0.14	0.215	0.208	0.13	1
0.177	0.172	0.369	0.169	0.39	0.09	0	0.151	0.522	0.18	1
0.523	0.154	0.954	0.18	0.606	0.124	0	0.069	0.883	0.486	1
0.592	0.429	0.173	0.853	0.466	0.972	0	0.29	0.91	0.188	1
0.996	0.871	0.244	0.444	0.444	0.87	0.059	0.118	0.564	0.971	1
0.549	0.226	0.147	0.25	0.539	0.785	0.011	0.011	0.919	0.445	1
0.991	0.258	0.932	0.234	0.143	0.296	0.151	0.109	0.941	0.986	1
0.193	0.804	0.791	0.76	0.751	0.731	0.033	0.021	0.574	0.195	1
0.64	0.907	0.706	0.895	0.72	0.779	0.012	0.135	0.634	0.416	1
0.267	0.254	0.222	0.985	0.864	0.308	0.126	0.09	0.907	0.266	1
0.17	0.437	0.258	0.822	0.34	0.845	0.096	0.098	0.073	0.123	1
0.617	0.3	0.333	0.296	0.102	0.648	0	0.083	0.583	0.614	1
0.793	0.44	0.774	0.116	0.098	0.885	0.258	0.098	0.659	0.429	1
0.71	0.233	0.653	0.289	0.14	0.95	0.027	0.195	0.679	0.327	1
0.797	0.138	0.556	0.636	0.94	0.155	0	0.235	0.391	0.798	1
0.484	0.554	0.529	0.149	0.218	0.894	0.125	0.264	0.374	0.483	1
0.867	0.09	0.576	0.781	0.067	0.229	0.082	0.11	0.469	0.866	1
0.825	0.072	0.26	0.066	0.374	0.089	0.087	0	0.729	0.827	1
0.669	0.285	0	0.32	0.26	0.395	0.093	0.045	0.829	0.672	1
0.969	0.521	0.229	0.217	0.325	0.288	0.014	0	0.922	0.915	1
0.112	0.808	0.083	0.138	0.733	0.994	0.082	0.064	0.601	0.034	1
0.404	0.871	0.732	0.337	0.418	0.696	0.04	0.157	0.487	0.309	1
0.899	0.918	0.902	0.415	0.693	0.585	0.319	0.217	0.208	0.899	1
0.072	0.948	0.047	0.538	0.511	0.851	0.397	0.175	0.558	0.013	1
0.202	0.517	0.057	0.487	0.158	0.588	0.042	0.175	0.603	0.051	1
0.204	0.071	0.253	0.909	0.209	0.49	0.169	0	0.394	0.204	1
0.72	0.404	0.276	0	0.596	0.815	0.076	0.222	0.248	0.641	1
0.413	0.202	0.192	0.824	0.1	0.195	0.075	0.122	0.933	0.421	1
0.905	0.736	0.317	0.068	0.611	0.671	0.034	0.147	0.922	0.62	1
0.699	0.293	0.136	0.978	0.675	0.264	0.109	0.078	0.47	0.522	1
0.824	0.232	0.819	0.375	0.5	0.386	0.169	0.125	0.583	0.594	1
0.607	0.537	0.484	0.82	0.332	0.458	0.137	0.152	0.724	0.61	1
0.271	0.937	0.706	0.9	0.42	0.833	0.041	0.069	0.022	0.264	1
0.096	0.187	0.567	0.072	0.162	0.77	0.463	0.042	0.216	0.056	1
0.363	0.832	0.565	0.797	0.109	0.941	0.106	0.069	0.598	0.242	1
0.065	0.105	0.8	0.149	0.809	0.064	0.051	0.421	0.542	0.065	1
0.681	0.663	0.813	0.395	0.3	0.963	0.066	0.132	0.64	0.421	1
0.709	0.482	0.579	0.703	0.012	0.353	0	0.025	0.91	0.42	1
0.306	0.443	0.335	0.97	0.092	0.355	0	0	0.821	0.162	1
0.955	0.517	0.764	0.6	0.615	0.478	0.329	0.202	0.425	0.955	1
0.949	0.714	0.326	0.168	0.891	0.87	0.065	0	0.755	0.867	1
0.723	0.155	0.667	0.099	0.024	0.194	0.362	0.093	0.455	0.592	1
0.515	0.794	0.626	0.607	0.403	0.785	0.02	0	0.563	0.197	1
0.413	0.489	0.398	0.153	0.234	0.988	0.123	0.038	0.134	0.409	1
0.685	0.291	0.483	0.033	0.036	0.596	0.407	0.137	0.816	0.689	1
0.155	0.166	0.989	0.069	0.184	0.12	0.02	0.011	0.136	0.156	1
0.673	0.246	0.043	0.5	0.452	0.251	0.107	0.018	0.148	0.67	1
0.342	0.017	0.565	0.153	0.043	0.015	0.051	0.027	0.183	0.339	1
0.156	0.534	0.631	0.535	0.832	0.656	0.104	0.088	0.049	0.107	1
0.215	0.07	0.53	0.424	0.358	0.047	0.093	0.163	0.497	0.221	1
0.785	0.274	0.897	0.098	0.032	0.809	0.089	0	0.888	0.521	1
0.677	0.291	0.954	0.011	0.126	0.702	0	0	0.318	0.392	1
0.804	0.96	0.09	0.988	0.084	0.702	0.069	0.406	0.533	0.56	2
0.381	0.495	0.323	0.306	0.756	0.502	0.19	0	0.974	0.095	2
0.876	0.703	0.509	0.685	0.113	0.617	0	0.293	0.918	0.847	2
0.265	0.193	0.292	0.156	0.193	0.239	0.168	0.303	0.1	0.262	2
0.285	0.246	0.704	0.39	0.29	0.149	0.085	0.144	0.87	0.165	2
0.089	0.354	0.974	0.509	0.781	0.451	0.356	0.174	0.167	0.089	2
0.113	0.11	0.174	0.386	0.417	0.157	0	0.276	0.343	0.041	2
0.318	0.115	0.486	0.214	0.853	0.14	0.088	0.052	0.629	0.175	2
0.344	0.138	0.049	0.749	0.253	0.112	0	0.111	0.098	0.343	2
0.973	0.443	0.903	0.688	0.114	0.773	0.146	0	0.731	0.809	2
0.899	0.637	0	0.176	0.828	0.543	0.041	0.196	0.986	0.584	2
0.055	0.344	0.653	0.775	0.928	0.264	0.033	0	0.174	0.03	2
0.743	0.202	0.552	0.812	0.684	0.87	0.181	0.161	0.512	0.376	2
0.089	0.423	0.284	0.484	0.144	0.32	0.227	0.041	0.548	0.028	2
0.579	0.385	0.099	0.294	0.821	0.397	0.541	0.172	0.964	0.42	2
0.309	0.881	0.116	0.928	0.506	0.676	0.116	0.434	0.836	0.311	2
0.142	0.211	0.253	0.378	0.573	0.848	0.119	0.016	0.312	0.14	2
0.317	0.571	0.047	0.902	0.595	0.803	0.238	0.046	0.645	0.26	2
0.766	0.537	0.954	0.606	0.531	0.767	0.048	0.184	0.289	0.702	2
0.839	0.758	0.683	0.112	0.299	0.743	0.118	0	0.65	0.517	2
0.809	0.779	0.258	0.78	0.355	0.833	0.126	0.06	0.731	0.685	2
0.393	0.176	0.974	0.076	0.765	0.699	0.041	0.253	0.066	0.391	2
0.587	0.567	0.246	0.566	0.302	0.645	0.121	0.536	0.039	0.586	2
0.914	0.815	0.273	0.843	0.709	0.87	0.054	0.335	0.963	0.913	2
0.207	0.703	0.785	0.25	0.052	0.612	0.022	0.161	0.838	0.05	2
0.931	0.968	0.276	0.941	0.234	0.845	0.317	0.316	0.944	0.843	2
0.897	0.374	0.292	0.344	0.592	0.507	0.221	0.112	0.875	0.696	2
0.473	0.923	0.326	1	0.419	0.797	0.035	0.032	0.16	0.342	2
0.26	0.63	0.043	0.082	0.926	0.679	0	0.436	0.408	0.066	2
0.145	0.015	0.363	0.07	0.279	0.017	0	0.074	0.762	0.144	2
0.455	0.339	0.954	0.202	0.452	0.333	0.22	0.23	0.312	0.456	2
0.848	0.476	0.158	0.437	0.094	0.634	0.417	0.092	0.888	0.434	2
0.245	0.028	0.932	0.086	0.924	0.126	0.059	0.054	0.215	0.218	2
0.578	0.666	0.409	0.971	0.79	0.62	0.109	0.063	0.116	0.582	2
0.702	0.461	0.813	0.457	0.17	0.349	0.058	0.115	0.687	0.704	2
0.017	0.076	0.96	0.778	0.1	0.119	0.19	0.211	0.306	0.017	2
0.256	0	0.986	0.649	0.984	0.013	0.039	0	0.907	0.26	2
0.542	0.313	0.71	0.257	0.706	0.201	0.012	0.138	0.307	0.396	2
0.461	0.946	0.58	0.972	0.601	0.988	0.019	0.305	0.691	0.123	2
0.106	0.524	0.19	0.617	0.661	0.839	0.315	0.137	0	0.113	2
0.118	0.409	0.954	0.356	0.534	0.517	0.151	0.099	0.707	0.115	2
0.941	0.56	0.897	0.046	0.432	0.579	0.129	0.093	0.554	0.869	2
0.418	0.822	0.832	0.426	0.864	0.604	0.02	0.02	0.246	0.275	2
0.139	0.401	0.631	0.449	0.342	0.651	0.147	0.117	0.02	0.139	2
0.221	0.574	0.12	0.301	0.207	0.773	0.278	0.077	0.938	0.214	2
0.545	0.728	0.231	0.612	0.383	0.851	0.342	0.206	0.634	0.523	2
0.8	0.893	0.114	0.657	0.987	0.953	0.212	0.152	0.556	0.615	2
0.567	0.085	0.954	0.092	0.787	0.111	0	0.23	0.727	0.412	2
0.758	0.937	0.079	0.826	0.793	0.867	0.175	0.118	0.259	0.49	2
0.242	0.02	0.903	0.031	0.24	0.036	0.166	0.122	0.939	0.247	2
0.612	0.295	0.483	0.646	0.634	0.369	0.012	0.045	0.107	0.61	2
0.323	0.695	0.803	0.038	0.196	0.782	0.069	0.216	0.331	0.318	2
0.656	0.591	0.764	0.197	0.601	0.767	0	0.174	0.179	0.432	2
0.87	0.285	0.316	0.157	0.488	0.485	0.082	0.3	0.366	0.701	2
0.436	0.637	0.96	0.198	0.79	0.548	0.573	0.133	0.317	0.205	2
0.28	0.102	0.692	0.862	0.063	0.121	0.032	0.113	0.381	0.277	2
0.899	0.268	0.926	0.46	0.961	0.226	0.34	0.221	0.751	0.88	2
0.586	0.915	0.696	0.46	0.923	0.854	0.296	0	0.48	0.593	2
0.805	0.89	0.631	0.7	0.22	0.938	0.153	0.263	0.851	0.805	2
0.296	0.684	0.184	0.225	0.687	0.824	0.047	0.065	0.855	0.301	2
0.527	0.188	0.902	0.681	0.761	0.487	0.087	0.02	0.871	0.21	2
0.027	0.264	0.418	0.971	0.237	0.31	0.042	0.015	0	0.026	2
0.406	0.25	0.095	0.673	0.025	0.275	0.063	0.019	0.284	0.325	2
0.793	0.93	0.043	0.138	0.626	0.743	0.033	0.179	0.105	0.788	2
0.256	0.071	0.102	0.365	0.915	0.067	0.072	0.023	0.08	0.259	2
0.787	0.196	0.09	0.558	0.889	0.229	0.199	0.212	0.724	0.788	2
0.608	0.564	0.959	0.169	0.357	0.994	0.016	0.592	0.87	0.548	2
0.819	0.605	0.483	0.957	0	0.463	0.117	0.273	0.544	0.554	2
0.406	0.104	0.884	0.111	0.379	0.107	0.167	0.091	0.122	0.391	2
0.392	0.112	0.443	0.498	0.753	0.106	0.168	0.388	0.066	0.397	2
0.556	0.695	0.245	0.393	0.382	0.478	0.143	0.152	0.149	0.56	2
0.025	0.207	0.683	0.624	0.413	0.117	0.023	0.268	0.215	0.026	2
0.281	0.147	0.483	0.394	0.273	0.281	0.372	0.162	0.301	0.162	2
0.575	0.401	0.819	0.635	0.908	0.322	0.038	0.052	0.363	0.577	2
0.476	0.339	0.989	0.261	0.57	0.463	0.472	0.122	0.524	0.235	2
0.143	0	0.148	0.654	0.523	0	0.086	0.321	0.163	0.144	2
0.322	0.099	0.71	0.531	0.508	0.068	0	0.201	0.273	0.324	2
0.286	0.334	0.462	0.958	0.461	0.285	0.078	0.027	0.916	0.239	2
0.537	0.695	0.412	0.843	0.858	0.598	0.085	0.037	0.515	0.535	2
0.823	0.302	0.842	0.733	0.526	0.212	0.141	0.139	0.684	0.799	2
0.093	0.524	0.731	0.069	0.029	0.994	0	0	0.16	0.094	2
0.69	0.123	0.96	0.451	0.212	0.278	0.48	0.058	0.929	0.666	2
0.587	0.32	0.282	0.94	0.513	0.818	0.063	0.015	0.107	0.531	2
0.406	0.091	0.708	0.644	0.265	0.098	0.416	0.05	0.327	0.406	2
0.984	0.508	0.07	0.753	0.823	0.288	0.07	0.326	0.979	0.952	2
0	0.027	0.568	0.688	0.801	0.047	0.238	0.11	0.997	0	2
0.922	0.272	0.791	0.543	0.682	0.369	0.02	0.076	0.555	0.766	2
0.462	0.12	0.02	0.828	0.724	0.55	0.177	0.018	0.3	0.332	2
0.434	0.026	0.315	0.019	0.505	0.026	0.354	0.1	0.558	0.439	2
0.095	0.059	0.071	0	0.826	0.042	0.027	0.564	0.325	0.095	2
0.244	0.099	0.45	0.623	0.968	0.125	0.155	0.03	0.046	0.242	2
0.393	0.09	0.544	0.375	0.174	0.064	0.132	0.229	0.503	0.396	2
0.262	0.182	0.276	0.434	0.94	0.206	0.074	0.053	0.443	0.261	2
0.512	0.409	0.095	0.334	0.73	0.553	0	0.133	0.207	0.392	2
0.884	0.313	0.984	0.901	0.527	0.574	0.253	0.046	0.182	0.84	2
0.631	0.63	0.289	0.256	0.569	0.579	0	0.248	0.964	0.227	2
0.496	0.662	0.045	0.502	0.779	0.916	0.044	0.057	0.283	0.375	2
0.624	0.332	0.954	0.676	0.626	0.391	0	0.032	0.985	0.324	2
0.642	0.08	0.897	0.131	0.018	0.177	0.237	0.083	0.894	0.415	2
0.991	0.584	0.813	0.537	0.994	0.617	0.306	0.09	0.778	0.892	2
