# Supplementary material for: A block cipher algorithm identification scheme based on hybrid k-nearest neighbor and random forest algorithm
Source: PeerJ Comput Sci. 2022 Oct 10;8:e1110. doi: 10.7717/peerj-cs.1110 (PMC9575859; doi:10.7717/peerj-cs.1110)
Supplement: Supplemental Information 1 — The Code subfile includes SVM+RF+KNN.py and HKNNRF.py scripts. And the former is three-in-one classic machine learning algorithms as control experiments. The latter is an ensemble learning algorithm proposed based on the advantages of KNN and RF mentioned in our article. Furthermore, the both scripts run the multi-classification experiment under 512KB size for example. The Date subfile includes Binary-classification identification on cryptographic algorithms and Multi-classification identification on cryptographic algorithms. The former contains the data needed to carry out the binary-classification, and the latter contains the data needed to carry out multi-classification. [file peerj-cs-08-1110-s001.zip › CodeAndData/Data/Binary-classification identification on cryptographic algorithms/8kb/3DES and RC2.csv]

aetPValue	custPValue	dtfPValue	fwbtPValue	lrobPValue	mtPValue	retPValue	revtPValue	runsPValue	stPValue	lable
0.085	0.15	0.363	0.671	0.871	0.182	0.021	0	0.846	0.037	1
0.216	0.32	0.146	0.326	0.799	0.417	0.165	0.394	0.825	0.069	1
0.755	0.717	0.576	0.961	0.893	0.815	0.185	0.078	0.147	0.704	1
0.987	0.619	0.64	0.849	0.518	0.5	0.173	0.286	0.771	0.962	1
0.483	0.581	0.505	0.19	0.365	0.827	0.015	0.062	0.574	0.246	1
0.99	0.588	0.273	0.713	0.802	0.913	0.06	0.109	0.564	0.99	1
0.229	0.822	0	0.818	0.175	0.492	0.126	0.102	0.649	0.078	1
0.636	0.393	0.465	0.644	0.27	0.522	0	0.261	0.544	0.379	1
0.75	0.256	0.179	0.794	0.218	0.767	0.022	0.035	0.399	0.661	1
0.04	0.039	0.299	0.412	0.834	0.03	0.346	0.128	0.224	0.041	1
0.094	0.779	0.202	0.916	0.079	0.548	0.029	0.078	0.641	0.076	1
0.859	0.364	0.529	0.154	0.261	0.685	0.239	0.097	0.574	0.633	1
0.957	0.692	0.065	0.13	0.921	0.617	0.115	0.063	0.686	0.894	1
0.226	0.91	0.167	0.963	0.804	0.645	0.121	0.049	0.096	0.152	1
0.168	0.061	0.292	0.177	0.168	0.069	0	0.053	0.753	0.103	1
0.158	0.162	0.775	0.52	0.335	0.228	0.142	0.106	0.407	0.052	1
0.559	0.432	0.096	0.672	0.637	0.634	0.042	0.17	0.264	0.568	1
0.536	0.395	0.718	0.636	0.09	0.367	0.058	0.021	0.079	0.544	1
0.992	0.688	0.897	0.572	0.394	0.628	0.552	0.651	0.963	0.937	1
0.381	0.295	0.736	0	0.123	0.785	0.109	0.251	0.791	0.091	1
0.886	0.71	0.138	0.809	0.91	0.791	0.211	0.058	0.239	0.726	1
0.086	0.684	0.115	0.795	0.738	0.8	0	0	0.397	0.034	1
0.675	0.395	0.764	0.841	0.521	0.679	0.139	0.09	0.533	0.386	1
0.898	0.839	0.643	0.648	0.429	0.615	0.149	0.042	0.388	0.646	1
0.383	0.429	0.498	0.048	0.335	0.717	0.029	0.202	0.505	0.144	1
0.653	0.07	0.486	0.287	0.715	0.089	0.105	0.061	0.609	0.659	1
0.024	0.449	0.276	0.655	0.833	0.299	0.359	0.292	0.782	0	1
0.84	0.571	0.015	0.486	0.682	0.734	0.193	0.234	0.571	0.84	1
0.917	0.337	0.565	0.717	0.933	0.495	0.317	0.128	0.352	0.85	1
0.31	0.295	0.174	0.474	0.476	0.447	0	0.034	0.933	0.311	1
0.942	0.412	0.532	0.455	0.483	0.679	0.205	0.324	0.431	0.732	1
0.357	0.47	0.96	0.218	0.509	0.59	0	0.023	0.261	0.137	1
0.693	0.815	0.722	0.433	0.109	0.676	0.116	0.072	0.279	0.45	1
0.027	0.801	0.819	0.914	0.512	0.651	0.041	0.131	0.963	0.014	1
0.333	0.26	0.903	0.535	0.212	0.391	0	0.122	0.335	0.332	1
0.875	0.772	0.123	0.325	0.722	0.693	0.168	0.329	0.432	0.581	1
0.85	0.202	0.273	0.433	0.521	0.361	0.037	0.274	0.359	0.737	1
0.344	0.374	0.174	0.984	0.159	0.256	0.066	0.163	0.508	0.272	1
0.07	0.113	0.897	0.398	0.392	0.232	0.211	0.046	0.208	0.067	1
0.159	0.119	0.244	0.39	0	0.11	0	0	0.576	0.116	1
0.627	0.216	0.132	0.573	0.367	0.535	0.305	0.12	0.614	0.25	1
0.279	0.235	0.196	0.776	0.562	0.269	0.086	0.095	0.857	0.28	1
0.487	0.143	0.232	0.262	0.866	0.136	0.048	0.066	0.845	0.414	1
0.382	0.783	0.791	0.55	0.766	0.737	0	0.025	0.502	0.237	1
0.022	0.147	0.022	0.148	0.089	0.107	0	0	0.179	0.013	1
0.089	0.514	0.884	0.958	0.377	0.582	0.148	0.356	0.012	0.081	1
0.47	0.39	0.927	0.304	0.801	0.569	0	0.346	0.657	0.319	1
0.873	0.666	0.842	0.794	0.227	0.708	0.168	0.018	0.361	0.874	1
0.131	0.329	0.372	0.9	0.504	0.213	0.14	0.215	0.208	0.13	1
0.177	0.172	0.369	0.169	0.39	0.09	0	0.151	0.522	0.18	1
0.523	0.154	0.954	0.18	0.606	0.124	0	0.069	0.883	0.486	1
0.592	0.429	0.173	0.853	0.466	0.972	0	0.29	0.91	0.188	1
0.996	0.871	0.244	0.444	0.444	0.87	0.059	0.118	0.564	0.971	1
0.549	0.226	0.147	0.25	0.539	0.785	0.011	0.011	0.919	0.445	1
0.991	0.258	0.932	0.234	0.143	0.296	0.151	0.109	0.941	0.986	1
0.193	0.804	0.791	0.76	0.751	0.731	0.033	0.021	0.574	0.195	1
0.64	0.907	0.706	0.895	0.72	0.779	0.012	0.135	0.634	0.416	1
0.267	0.254	0.222	0.985	0.864	0.308	0.126	0.09	0.907	0.266	1
0.17	0.437	0.258	0.822	0.34	0.845	0.096	0.098	0.073	0.123	1
0.617	0.3	0.333	0.296	0.102	0.648	0	0.083	0.583	0.614	1
0.793	0.44	0.774	0.116	0.098	0.885	0.258	0.098	0.659	0.429	1
0.71	0.233	0.653	0.289	0.14	0.95	0.027	0.195	0.679	0.327	1
0.797	0.138	0.556	0.636	0.94	0.155	0	0.235	0.391	0.798	1
0.484	0.554	0.529	0.149	0.218	0.894	0.125	0.264	0.374	0.483	1
0.867	0.09	0.576	0.781	0.067	0.229	0.082	0.11	0.469	0.866	1
0.825	0.072	0.26	0.066	0.374	0.089	0.087	0	0.729	0.827	1
0.669	0.285	0	0.32	0.26	0.395	0.093	0.045	0.829	0.672	1
0.969	0.521	0.229	0.217	0.325	0.288	0.014	0	0.922	0.915	1
0.112	0.808	0.083	0.138	0.733	0.994	0.082	0.064	0.601	0.034	1
0.404	0.871	0.732	0.337	0.418	0.696	0.04	0.157	0.487	0.309	1
0.899	0.918	0.902	0.415	0.693	0.585	0.319	0.217	0.208	0.899	1
0.072	0.948	0.047	0.538	0.511	0.851	0.397	0.175	0.558	0.013	1
0.202	0.517	0.057	0.487	0.158	0.588	0.042	0.175	0.603	0.051	1
0.204	0.071	0.253	0.909	0.209	0.49	0.169	0	0.394	0.204	1
0.72	0.404	0.276	0	0.596	0.815	0.076	0.222	0.248	0.641	1
0.413	0.202	0.192	0.824	0.1	0.195	0.075	0.122	0.933	0.421	1
0.905	0.736	0.317	0.068	0.611	0.671	0.034	0.147	0.922	0.62	1
0.699	0.293	0.136	0.978	0.675	0.264	0.109	0.078	0.47	0.522	1
0.824	0.232	0.819	0.375	0.5	0.386	0.169	0.125	0.583	0.594	1
0.607	0.537	0.484	0.82	0.332	0.458	0.137	0.152	0.724	0.61	1
0.271	0.937	0.706	0.9	0.42	0.833	0.041	0.069	0.022	0.264	1
0.096	0.187	0.567	0.072	0.162	0.77	0.463	0.042	0.216	0.056	1
0.363	0.832	0.565	0.797	0.109	0.941	0.106	0.069	0.598	0.242	1
0.065	0.105	0.8	0.149	0.809	0.064	0.051	0.421	0.542	0.065	1
0.681	0.663	0.813	0.395	0.3	0.963	0.066	0.132	0.64	0.421	1
0.709	0.482	0.579	0.703	0.012	0.353	0	0.025	0.91	0.42	1
0.306	0.443	0.335	0.97	0.092	0.355	0	0	0.821	0.162	1
0.955	0.517	0.764	0.6	0.615	0.478	0.329	0.202	0.425	0.955	1
0.949	0.714	0.326	0.168	0.891	0.87	0.065	0	0.755	0.867	1
0.723	0.155	0.667	0.099	0.024	0.194	0.362	0.093	0.455	0.592	1
0.515	0.794	0.626	0.607	0.403	0.785	0.02	0	0.563	0.197	1
0.413	0.489	0.398	0.153	0.234	0.988	0.123	0.038	0.134	0.409	1
0.685	0.291	0.483	0.033	0.036	0.596	0.407	0.137	0.816	0.689	1
0.155	0.166	0.989	0.069	0.184	0.12	0.02	0.011	0.136	0.156	1
0.673	0.246	0.043	0.5	0.452	0.251	0.107	0.018	0.148	0.67	1
0.342	0.017	0.565	0.153	0.043	0.015	0.051	0.027	0.183	0.339	1
0.156	0.534	0.631	0.535	0.832	0.656	0.104	0.088	0.049	0.107	1
0.215	0.07	0.53	0.424	0.358	0.047	0.093	0.163	0.497	0.221	1
0.785	0.274	0.897	0.098	0.032	0.809	0.089	0	0.888	0.521	1
0.677	0.291	0.954	0.011	0.126	0.702	0	0	0.318	0.392	1
0.32	0.461	0.202	0.155	0.29	0.803	0.159	0.017	0.318	0.221	4
0.447	0.574	0.581	0.945	0.141	0.444	0.029	0	0.129	0.453	4
0.408	0.435	0.229	0.389	0.171	0.412	0.099	0	0.765	0.143	4
0.065	0.13	0.09	0.338	0.325	0.138	0.029	0.232	0.22	0.065	4
0.939	0.554	0.668	0.774	0.319	0.637	0.151	0.179	0.429	0.94	4
0.852	0.67	0.422	0.615	0.992	0.888	0.273	0.021	0.349	0.849	4
0.2	0.03	0.498	0.838	0.612	0.07	0	0.171	0.64	0.194	4
0.232	0.486	0.758	0.132	0.215	0.538	0.179	0.062	0.17	0.128	4
0.446	0.145	0.718	0.356	0.22	0.112	0.262	0.038	0.619	0.354	4
0.802	0.173	0.819	0.055	0.108	0.833	0.055	0.399	0.888	0.479	4
0.34	0.495	0.309	0.518	0.199	0.839	0.466	0.414	0.876	0.089	4
0.23	0.179	0.926	0.842	0.787	0.174	0.281	0.091	0.579	0.166	4
0.86	0.779	0.111	0.96	0.913	0.932	0.027	0	0.517	0.861	4
0.095	0.262	0.557	0.25	0.913	0.858	0	0	0.444	0.023	4
0.718	0.75	0.945	0.249	0.068	0.688	0.244	0.156	0.499	0.706	4
0.762	0.417	0.273	0.298	0.9	0.431	0.267	0.309	0.541	0.761	4
0.135	0.137	0.841	0.686	0.501	0.076	0.065	0.239	0.219	0.134	4
0.025	0.072	0.631	0.173	0.179	0.05	0.441	0.14	0.111	0.025	4
0.011	0.329	0.704	0.381	0.321	0.809	0	0	0.095	0.011	4
0.434	0.612	0.581	0.088	0.917	0.87	0.097	0.39	0.235	0.18	4
0.983	0.849	0.422	0.392	0.935	0.839	0.106	0.165	0.888	0.865	4
0.303	0.44	0.4	0.607	0.938	0.548	0.14	0.113	0.296	0.106	4
0.416	0.989	0.704	0.836	0.913	0.925	0.528	0.176	0.72	0.265	4
0.193	0.452	0.082	0.415	0.211	0.44	0.01	0.013	0.088	0.206	4
0.656	0.898	0.764	0.582	0.077	0.833	0	0.086	0.673	0.347	4
0.57	0.443	0.969	0.171	0.156	0.283	0	0.038	0.477	0.571	4
0.825	0.706	0.532	0.619	0.541	0.845	0	0.073	0.656	0.665	4
0.59	0.783	0.112	0.384	0.68	0.651	0.168	0.098	0.044	0.587	4
0.931	0.437	0.652	0.623	0.68	0.612	0.075	0	0.826	0.667	4
0.596	0.248	0	0.159	0.212	0.714	0.134	0	0.241	0.435	4
0.666	0.377	0.298	0.187	0.938	0.626	0.091	0.16	0.811	0.669	4
0.936	0.616	0.544	0.717	0.555	0.5	0.107	0.04	0.958	0.837	4
0.933	0.387	0.787	0.797	0.161	0.285	0.217	0.179	0.475	0.934	4
0.314	0.166	0.578	0.508	0.555	0.111	0.34	0.176	0.698	0.214	4
0.521	0.28	0.283	0.842	0.162	0.188	0.097	0.07	0.915	0.519	4
0.783	0.958	0.614	0.127	0.12	0.91	0.186	0.012	0.263	0.638	4
0.957	0.489	0.888	0.499	0.261	0.659	0.066	0.121	0.954	0.896	4
0.774	0.306	0.128	0.865	0.474	0.478	0.105	0.072	0.298	0.606	4
0.127	0.051	0.533	0.522	0.588	0.047	0.052	0.116	0.236	0.128	4
0.085	0.627	0.614	0.592	0.043	0.485	0.365	0.026	0.549	0.022	4
0.804	0.486	0.605	0.306	0.842	0.517	0.098	0.036	0.933	0.44	4
0.094	0.254	0.218	0.114	0.6	0.404	0.01	0.063	0.077	0.066	4
0.642	0.379	0.222	0.851	0.357	0.301	0.027	0.075	0.858	0.402	4
0.018	0	0.735	0.66	0.499	0	0.067	0	0.263	0.017	4
0.769	0.232	0.473	0.384	0.15	0.228	0.056	0.161	0.63	0.768	4
0.321	0.989	0.147	0.861	0.997	0.969	0.11	0.187	0.16	0.189	4
0.841	0.212	0.393	0.574	0.556	0.604	0.039	0	0.759	0.476	4
0.525	0.492	0.601	0.762	0.058	0.932	0.142	0.33	0.027	0.53	4
0.188	0.443	0.298	0.343	0.186	0.556	0.099	0.372	0.204	0.112	4
0.013	0.356	0.276	0.348	0.906	0.408	0.036	0.169	0.276	0.013	4
0.234	0.492	0.917	0.992	0.082	0.711	0.022	0.016	0.301	0.093	4
0.859	0.486	0.146	0.404	0.182	0.702	0	0.198	0.968	0.552	4
0.885	0.176	0.758	0.548	0.986	0.307	0.226	0.091	0.397	0.888	4
0.534	0.237	0.251	0.277	0.174	0.776	0.289	0.133	0.388	0.532	4
0.833	0.349	0.033	0.554	0.689	0.628	0.031	0	0.511	0.532	4
0.037	0.099	0.736	0.353	0.887	0.994	0.163	0.304	0	0.035	4
0.161	0.334	0.897	0.079	0.391	0.325	0	0.088	0.063	0.159	4
0.464	0.072	0.529	0.067	0.702	0.177	0.098	0.031	0.821	0.47	4
0.595	0.476	0.06	0.684	0.99	0.507	0.51	0.037	0.326	0.326	4
0.355	0.547	0.505	0.376	0.159	0.785	0.169	0.116	0.242	0.271	4
0.288	0.062	0.114	0.182	0.481	0.09	0.165	0.149	0.303	0.294	4
0.647	0.162	0.464	0	0.753	0.177	0.051	0.161	0.454	0.487	4
0.262	0.564	0.353	0.975	0.467	0.485	0.083	0.061	0.085	0.258	4
0.307	0.63	0.382	0.486	0.878	0.785	0.401	0.267	0.027	0.318	4
0.774	0.23	0.71	0.18	0.341	0.482	0.218	0.059	0.652	0.773	4
0.486	0.252	0.693	0.122	0.594	0.48	0.022	0.024	0.218	0.288	4
0.611	0.871	0.45	0.099	0.24	0.854	0.077	0.093	0.059	0.614	4
0.071	0.437	0.307	0.966	0.018	0.482	0	0.027	0.12	0.035	4
0.132	0.014	0.669	0.125	0.503	0.014	0.062	0.175	0.433	0.13	4
0.775	0.655	0.063	0.697	0.524	0.947	0	0.314	0.461	0.547	4
0.139	0.196	0.432	0.831	0.639	0.447	0.174	0.282	0.762	0.144	4
0.773	0.101	0.066	0.501	0.454	0.083	0	0.317	0.699	0.773	4
0.735	0.128	0.903	0.388	0.156	0.108	0.029	0.168	0.244	0.742	4
0.485	0.372	0.694	0.83	0.77	0.388	0.354	0.112	0.338	0.415	4
0.625	0.091	0.942	0.215	0.898	0.171	0.131	0.198	0.62	0.604	4
0.979	0.415	0.174	0.386	0.29	0.848	0.218	0.281	0.566	0.848	4
0.753	0.168	0.652	0.691	0.134	0.179	0.234	0.175	0.943	0.623	4
0.656	0.05	0.136	0.087	0.426	0.075	0.208	0.196	0.53	0.657	4
0.91	0.79	0.464	0.79	0.868	0.72	0.358	0.078	0.58	0.911	4
0.298	0.339	0.576	0.161	0.565	0.492	0.05	0.378	0.4	0.081	4
0.604	0.673	0.841	0.768	0.738	0.679	0	0.121	0.229	0.6	4
0.281	0.804	0.359	0.32	0.142	0.731	0.034	0.089	0.261	0.276	4
0.518	0.56	0.96	0.017	0.196	0.543	0.106	0.042	0.17	0.517	4
0.071	0.304	0.118	0.666	0.608	0.651	0.076	0.294	0.083	0.037	4
0.471	0.991	0.266	0.467	0.308	0.96	0.091	0.147	0.137	0.467	4
0.134	0.554	0.217	0.518	0.335	0.913	0.123	0.029	0.016	0.134	4
0.935	0.409	0.11	0.427	0.542	0.662	0.382	0.59	0.988	0.72	4
0.372	0.211	0.665	0.225	0.233	0.545	0.61	0	0.872	0.103	4
0.313	0.677	0.593	0.933	0.45	0.654	0.054	0.477	0.385	0.317	4
0.282	0.728	0.875	0.143	0.143	0.749	0.059	0.313	0.791	0.28	4
0.744	0.822	0.06	0.062	0.435	0.645	0.167	0.154	0.493	0.529	4
0.424	0.153	0.151	0.555	0.862	0.104	0.124	0	0.846	0.248	4
0.169	0.443	0.954	0.212	0.407	0.858	0.074	0.015	0.803	0.032	4
0.624	0.079	0.606	0.767	0.244	0.179	0	0.131	0.167	0.63	4
0.686	0.184	0.758	0.031	0.838	0.111	0.289	0.167	0.479	0.682	4
0.316	0.046	0.819	0.114	0.342	0.053	0.274	0.088	0.617	0.313	4
0.527	0.627	0.51	0.444	0.99	0.634	0.012	0.031	0.275	0.529	4
0.914	0.605	0.23	0.748	0.432	0.449	0.253	0.047	0.878	0.761	4
0.12	0.412	0.076	0.039	0.207	0.628	0.315	0.033	0.76	0.119	4
0.958	0.501	0.382	0.244	0.17	0.749	0.111	0.39	0.913	0.905	4
