# Supplementary material for: A block cipher algorithm identification scheme based on hybrid k-nearest neighbor and random forest algorithm
Source: PeerJ Comput Sci. 2022 Oct 10;8:e1110. doi: 10.7717/peerj-cs.1110 (PMC9575859; doi:10.7717/peerj-cs.1110)
Supplement: Supplemental Information 1 — The Code subfile includes SVM+RF+KNN.py and HKNNRF.py scripts. And the former is three-in-one classic machine learning algorithms as control experiments. The latter is an ensemble learning algorithm proposed based on the advantages of KNN and RF mentioned in our article. Furthermore, the both scripts run the multi-classification experiment under 512KB size for example. The Date subfile includes Binary-classification identification on cryptographic algorithms and Multi-classification identification on cryptographic algorithms. The former contains the data needed to carry out the binary-classification, and the latter contains the data needed to carry out multi-classification. [file peerj-cs-08-1110-s001.zip › CodeAndData/Data/Binary-classification identification on cryptographic algorithms/8kb/AES and CAST.csv]

aetPValue	custPValue	dtfPValue	fwbtPValue	lrobPValue	mtPValue	retPValue	revtPValue	runsPValue	stPValue	lable
0.689	0.318	0.461	0.368	0.365	0.761	0.102	0.309	0.395	0.363	0
0.564	0.772	0.419	0.429	0.864	0.708	0.051	0.077	0.95	0.538	0
0.41	0.804	0.605	0.697	0.328	0.876	0.147	0.111	0.731	0.36	0
0.898	0.699	0.626	0.813	0.237	0.833	0.028	0.281	0.785	0.691	0
0.56	0.53	0.828	0.971	0.889	0.447	0.087	0.137	0.503	0.535	0
0.121	0.079	0.01	0.439	0.46	0.054	0	0.022	0.883	0.121	0
0.463	0.178	0.359	0.045	0.619	0.95	0	0.319	0.527	0.45	0
0.166	0.776	0.483	0.662	0.444	0.851	0.086	0.071	0.082	0.155	0
0.608	0.514	0.055	0.394	0.683	0.507	0	0.102	0.644	0.316	0
0.017	0	0.323	0.443	0.57	0	0.699	0.013	0.335	0.018	0
0.388	0.776	0.64	0.816	0.011	0.966	0.023	0.036	0.91	0.385	0
0.229	0.547	0.498	0.712	0.628	0.631	0	0	0.312	0.076	0
0.224	0.63	0.402	0.344	0.559	0.731	0.109	0.289	0.032	0.218	0
0.725	0.627	0.914	0.074	0.91	0.966	0.011	0.04	0.131	0.677	0
0.818	0.359	0.869	0.817	0.939	0.708	0.087	0.351	0.713	0.693	0
0.507	0.245	0.369	0.232	0.866	0.598	0.478	0.105	0.805	0.379	0
0.655	0.187	0.486	0.639	0.166	0.138	0	0.018	0.945	0.586	0
0.089	0	0.696	0.375	0.168	0.013	0.184	0.408	0.909	0.091	0
0.654	0.256	0.926	0.854	0.384	0.322	0.071	0.09	0.615	0.525	0
0.231	0.228	0.483	0.721	0.401	0.167	0.248	0.424	0.201	0.232	0
0.377	0.315	0.683	0.105	0.725	0.345	0.102	0.083	0.11	0.383	0
0.026	0.137	0.579	0.386	0.229	0.096	0.106	0.028	0.135	0.025	0
0.275	0.855	0.178	0.72	0.049	0.645	0.406	0.079	0.121	0.271	0
0.158	0.047	0.1	0.319	0.396	0.049	0	0	0.55	0.152	0
0.29	0.395	0.72	0.291	0.354	0.705	0.035	0.428	0.735	0.252	0
0.945	0.67	0.146	0.731	0.502	0.932	0.059	0.247	0.245	0.834	0
0.238	0.337	0.243	0.984	0.473	0.198	0.057	0.03	0.914	0.24	0
0.345	0.605	0.398	0.745	0.776	0.72	0.031	0.043	0.559	0.121	0
0.151	0.09	0.897	0.414	0.713	0.074	0.03	0	0.099	0.146	0
0.819	0.359	0.378	0.867	0.7	0.579	0	0.024	0.439	0.818	0
0.772	0.684	0.541	0.819	0.534	0.728	0.011	0.045	0.143	0.775	0
0.932	0.634	0.519	0	0.953	0.885	0.206	0.23	0.758	0.648	0
0.517	0.329	0.232	0.074	0.506	0.492	0.093	0.176	0.46	0.377	0
0.823	0.207	0.553	0.195	0.641	0.791	0.013	0.413	0.061	0.825	0
0.046	0.045	0.378	0.642	0.337	0.063	0.143	0.224	0.871	0.042	0
0.046	0.406	0.332	0.776	0.989	0.273	0.196	0.123	0.274	0.035	0
0.585	0.732	0.96	0.594	0.272	0.44	0.292	0.013	0.127	0.52	0
0.955	0.524	0.382	0.634	0.316	0.538	0.113	0.091	0.646	0.763	0
0.271	0.201	0.704	0.276	0.408	0.271	0.055	0.098	0.041	0.272	0
0	0.217	0.989	0.092	0.798	0.458	0.066	0	0.12	0	0
0.215	0.637	0.532	0.677	0.1	0.851	0.032	0.033	0.122	0.213	0
0.783	0.304	0.871	0.426	0.479	0.382	0.055	0.434	0.566	0.783	0
0.698	0.849	0.498	0.631	0.273	0.928	0.199	0.123	0.806	0.695	0
0.96	0.768	0	0.615	0.611	0.564	0.023	0.045	0.724	0.81	0
0.471	0.3	0.3	0.491	0.057	0.52	0	0	0.616	0.231	0
0.057	0	0.022	0.517	0.479	0	0.371	0.175	0.574	0.055	0
0.259	0.989	0.487	0.769	0.126	0.938	0.283	0.245	0.548	0.101	0
0.139	0.063	0.476	0.39	0.408	0.053	0.135	0.282	0.529	0.106	0
0.894	0.75	0.104	0.468	0.98	0.845	0.23	0.426	0.907	0.536	0
0.069	0.181	0.148	0.085	0.664	0.391	0.221	0.129	0.476	0.043	0
0.381	0.412	0.576	0.759	0.706	0.574	0.011	0.134	0.798	0.222	0
0.703	0.107	0.847	0.045	0.054	0.345	0.072	0.084	0.525	0.703	0
0.435	0.125	0.06	0.139	0.321	0.264	0.137	0.35	0.313	0.296	0
0.038	0	0.815	0.314	0.82	0	0.338	0.077	0.018	0.045	0
0.571	0.188	0.657	0.824	0.535	0.404	0.114	0.011	0.237	0.486	0
0.973	0.952	0.552	0.068	0.212	0.944	0.066	0.098	0.337	0.921	0
0.284	0.052	0.224	0.2	0.75	0.051	0	0.493	0.922	0.28	0
0.232	0.243	0.897	0.694	0.096	0.218	0.049	0.136	0.133	0.233	0
0.229	0.455	0.721	0.815	0.012	0.752	0.02	0.118	0.433	0.049	0
0.501	0.202	0.464	0.245	0.556	0.292	0.218	0.332	0.191	0.502	0
0.911	0.268	0.532	0.326	0.334	0.361	0.028	0.508	0.319	0.831	0
0.998	0.884	0.096	0.897	0.936	0.894	0.047	0.026	0.791	0.937	0
0.588	0.143	0.012	0.813	0.104	0.174	0.057	0.034	0.512	0.588	0
0.83	0.728	0.088	0.53	0	0.454	0.221	0	0.689	0.494	0
1	0.584	0.429	0.825	0.652	0.898	0.081	0.039	0.604	0.998	0
0.063	0.28	0.372	0.776	0.68	0.24	0	0.042	0.318	0.029	0
0.152	0.517	0.209	0.989	0.323	0.637	0.306	0.538	0.089	0.153	0
0.33	0.162	0.138	0.876	0.838	0.296	0.265	0.043	0.699	0.124	0
0.207	0.315	0.104	0.261	0.718	0.285	0.253	0.184	0.259	0.14	0
0.397	0.07	0.104	0.768	0.161	0.079	0.141	0.262	0.355	0.396	0
0.623	0.094	0.147	0.663	0.668	0.128	0.063	0.012	0.542	0.623	0
0.464	0.842	0.12	0.758	0.067	0.901	0.159	0.037	0.702	0.264	0
0.481	0.036	0.246	0.851	0.088	0.07	0.085	0	0.376	0.485	0
0.13	0.136	0.682	0.448	0.513	0.192	0.02	0.251	0.021	0.128	0
0.964	0.395	0.498	0.49	0.218	0.433	0.088	0.051	0.961	0.964	0
0.798	0.401	0.732	0.187	0.442	0.522	0.415	0.013	0.638	0.462	0
0.037	0.571	0.344	0.606	0.371	0.685	0.228	0.28	0	0.037	0
0.653	0.372	0.334	0.239	0.976	0.598	0.073	0.022	0.402	0.521	0
0.685	0.426	0.173	0.579	0.704	0.8	0.104	0.021	0.276	0.55	0
0.413	0.584	0.696	0.304	0.38	0.898	0.102	0.09	0.671	0.414	0
0	0.747	0.579	0.381	0.012	0.785	0.085	0.05	0.895	0	0
0.935	0.754	0.544	0.091	0.698	0.941	0.077	0.228	0.41	0.895	0
0.951	0.772	0.606	0.719	0.827	0.482	0.172	0.03	0.739	0.929	0
0.039	0	0.333	0.241	0.997	0	0.172	0.245	0.172	0.037	0
0.29	0.046	0.237	0.013	0.502	0.033	0.305	0.24	0.792	0.297	0
0.68	0	0.704	0.625	0.717	0.03	0.23	0.218	0.571	0.68	0
0.485	0.254	0.186	0.269	0.117	0.879	0.154	0.281	0.47	0.335	0
0.143	0.293	0.441	0.828	0.78	0.454	0.167	0.077	0.438	0.155	0
0.411	0.291	0.652	0.288	0.299	0.478	0.088	0.334	0.859	0.153	0
0.46	0.406	0.847	0.236	0.063	0.307	0	0	0.848	0.455	0
0.786	0.351	0.506	0.357	0.827	0.634	0.012	0	0.174	0.784	0
0.927	0.452	0.708	0.914	0.483	0.925	0.047	0.092	0.454	0.771	0
0.228	0.55	0.057	0.057	0.28	0.806	0.094	0	0.157	0.228	0
0.696	0.291	0.167	0.935	0.481	0.458	0	0.056	0.856	0.512	0
0.501	0.605	0.875	0.373	0.653	0.749	0.117	0.085	0.074	0.402	0
0.234	0.268	0.606	0.262	0.171	0.374	0.028	0.021	0.323	0.1	0
0.228	0.097	0.422	0.311	0.709	0.187	0.033	0.409	0.289	0.226	0
0.213	0.401	0.022	0.49	0.474	0.297	0.229	0.117	0.076	0.214	0
0.124	0.956	0.989	0.597	0.89	0.882	0.022	0	0	0.123	0
0.733	0.354	0.315	0.184	0.503	0.376	0.106	0.407	0.766	0.738	0
0.319	0.429	0.96	0.622	0.576	0.876	0.128	0.204	0.048	0.249	3
0.215	0.878	0.204	0.422	0.215	0.725	0.24	0.034	0.617	0.209	3
0.65	0.061	0.521	0.323	0.196	0.123	0.402	0.176	0.843	0.502	3
0.954	0.602	0.72	0.399	0.518	0.818	0	0.021	0.305	0.954	3
0.884	0.825	0.274	0.384	0.204	0.72	0.015	0.279	0.553	0.685	3
0.698	0.571	0.483	0.721	0.568	0.417	0.327	0.093	0.393	0.679	3
0.052	0.043	0.576	0.794	0.356	0.132	0	0.023	0.9	0.025	3
0.706	0.567	0.369	0.47	0.776	0.515	0	0	0.28	0.707	3
0.371	0.839	0.497	0.091	0.914	0.711	0	0.143	0.048	0.37	3
0.056	0.801	0.626	0.801	0.711	0.612	0	0.321	0.124	0.017	3
0.283	0.928	0.86	0.476	0.897	0.8	0.302	0.086	0.159	0.287	3
0.088	0.06	0.498	0.504	0.481	0.07	0.015	0.197	0.188	0.079	3
0.161	0.93	0.552	0.901	0.262	0.932	0.027	0	0.478	0.165	3
0	0.065	0.581	0	0.341	0.073	0.019	0.016	0.023	0	3
0.764	0.537	0.36	0.582	0.391	0.691	0.036	0.072	0.349	0.761	3
0.125	0.865	0.912	0.488	0.744	0.764	0.057	0.036	0.947	0.022	3
0.011	0.036	0.79	0.239	0.478	0.023	0	0	0.186	0.011	3
0.242	0.016	0.013	0.99	0.079	0.014	0	0.159	0.714	0.246	3
0.377	0.065	0.381	0.523	0.038	0.212	0.287	0.028	0.856	0.353	3
0.127	0.038	0.589	0.561	0.947	0.076	0.013	0.123	0.167	0.132	3
0.195	0.206	0.972	0.59	0.876	0.237	0	0.564	0.413	0.082	3
0.169	0.325	0.665	0.306	0.974	0.253	0.179	0.465	0.652	0.044	3
0.919	0.641	0.631	0.022	0.275	0.628	0.117	0.029	0.265	0.895	3
0.845	0.1	0.309	0.24	0.962	0.065	0.178	0.033	0.996	0.846	3
0.75	0.372	0.932	0.836	0.289	0.248	0.104	0.143	0.805	0.606	3
0.405	0.196	0.439	0.981	0.475	0.357	0	0.049	0.411	0.41	3
0.179	0.992	0.745	0.87	0.809	0.978	0.109	0.06	0.355	0.034	3
0.766	0.04	0.033	0.473	0.208	0.136	0.028	0.124	0.797	0.765	3
0.089	0.057	0.332	0.699	0.993	0.064	0	0.029	0.98	0.091	3
0.591	0.161	0.167	0.968	0.494	0.239	0.277	0.025	0.381	0.582	3
0.074	0.062	0.268	0.131	0.832	0.084	0.377	0.02	0.737	0.072	3
0.122	0	0.151	0.191	0.91	0	0.217	0.189	0.512	0.122	3
0.441	0.069	0.083	0.717	0.365	0.036	0	0	0.748	0.437	3
0.435	0.149	0.071	0.4	0.377	0.656	0.161	0.24	0.487	0.404	3
0.503	0.571	0.465	0.743	0.845	0.761	0.365	0.15	0.299	0.504	3
0.851	0.359	0.989	0.66	0.612	0.482	0.114	0.103	0.774	0.851	3
0.28	0.268	0.581	0.442	0.03	0.391	0.062	0.061	0.799	0.277	3
0.425	0.641	0.813	0.209	0.551	0.623	0.061	0.265	0.822	0.162	3
0.207	0.435	0.974	0.748	0.346	0.355	0.243	0.395	0.901	0.041	3
0.075	0	0.325	0.527	0.588	0	0.023	0.067	0.673	0.072	3
0.095	0.732	0.326	0.491	0.164	0.864	0.038	0.038	0.192	0.096	3
0.241	0.143	0.317	0.793	0.09	0.225	0.082	0.048	0.112	0.234	3
0.686	0.706	0.372	0.953	0.133	0.728	0.031	0.116	0.305	0.617	3
0.578	0.55	0.418	0.868	0.288	0.349	0.178	0.33	0.752	0.349	3
0.897	0.155	0.847	0.502	0.412	0.292	0.147	0.103	0.49	0.897	3
0.965	0.825	0.341	0.446	0.206	0.612	0.135	0.108	0.292	0.918	3
0.49	0.567	0.8	0.324	0.497	0.598	0.032	0.051	0.185	0.489	3
0.148	0.896	0.167	0.227	0.983	0.981	0.032	0.127	0.153	0.154	3
0.354	0.048	0.847	0.108	0.26	0.281	0.018	0.016	0.083	0.346	3
0.878	0.212	0.281	0.073	0.7	0.764	0.095	0	0.494	0.611	3
0.554	0.907	0.138	0.892	0.881	0.988	0.02	0.025	0.743	0.427	3
0.888	0.75	0.581	0.534	0.415	0.956	0.61	0.137	0.177	0.888	3
0.41	0.501	0.704	0.858	0.583	0.564	0.026	0.047	0.344	0.416	3
0.365	0.068	0.246	0.163	0.814	0.047	0	0.093	0.726	0.368	3
0.643	0.057	0.043	0.848	0.983	0.182	0.147	0.094	0.227	0.644	3
0.168	0.233	0.989	0.114	0.788	0.303	0.141	0.166	0.026	0.164	3
0.193	0.728	0.847	0.562	0.93	0.975	0.039	0.141	0.299	0.083	3
0.598	0.092	0.253	0.216	0.781	0.222	0.017	0.075	0.281	0.57	3
0.296	0.027	0.652	0.893	0.995	0.017	0.072	0.239	0.407	0.294	3
0.945	0.42	0.817	0.487	0.625	0.988	0.054	0.147	0.374	0.842	3
0.553	0.641	0.915	0.292	0.428	0.818	0.036	0.224	0.181	0.413	3
0.527	0.721	0.483	0.458	0.306	0.988	0.092	0.315	0.858	0.137	3
0.725	0.311	0.063	0.867	0.42	0.424	0.326	0.129	0.804	0.601	3
0.746	0.072	0.815	0.495	0.534	0.083	0.154	0.057	0.437	0.752	3
0.376	0.02	0.841	0.828	0.447	0.047	0	0.127	0.956	0.376	3
0.077	0.113	0.589	0.292	0.979	0.094	0	0.328	0.067	0.076	3
0.212	0.078	0.129	0.131	0.611	0.64	0	0.285	0.611	0.154	3
0.79	0.602	0.083	0.919	0.439	0.969	0.062	0.045	0.87	0.433	3
0.243	0.369	0.983	0.344	0.138	0.708	0.116	0.029	0.528	0.099	3
0.284	0.557	0.665	0.761	0.304	0.671	0.362	0.047	0.017	0.282	3
0.243	0.63	0.758	0.676	0.129	0.517	0.035	0	0.871	0.242	3
0.725	0.811	0.06	0.581	0.245	0.791	0	0	0.797	0.4	3
0.019	0.264	0.218	0.26	0.662	0.507	0.343	0.043	0	0.019	3
0.314	0.147	0.932	0.802	0.143	0.785	0.014	0.157	0.497	0.316	3
0.075	0.344	0.506	0.708	0.814	0.239	0.501	0.287	0.148	0.034	3
0	0.473	0.443	0.947	0.397	0.258	0.054	0	0.825	0	3
0.482	0.721	0.819	0.357	0	0.59	0.181	0.22	0.032	0.482	3
0.914	0.266	0.229	0.745	0.607	0.773	0	0	0.657	0.9	3
0.716	0.337	0.292	0.02	0.142	0.31	0.174	0.283	0.694	0.629	3
0.38	0.874	0.541	0.56	0.696	0.842	0.051	0.033	0.699	0.382	3
0.749	0.458	0.432	0.798	0.071	0.566	0.23	0.141	0.745	0.64	3
0.756	0.63	0.136	0.608	0.925	0.797	0.281	0.178	0.956	0.53	3
0.931	0.976	0.325	0.418	0.907	0.864	0.023	0.071	0.702	0.786	3
0.423	0.584	0.64	0.057	0.886	0.705	0.103	0.092	0.046	0.426	3
0.935	0.977	0.989	0.144	0.305	0.981	0.14	0.249	0.858	0.626	3
0.881	0.318	0.422	0.126	0.559	0.458	0.027	0	0.529	0.681	3
0.474	0.161	0.626	0.507	0.676	0.086	0.201	0.067	0.305	0.47	3
0.754	0.547	0.759	0.619	0.1	0.482	0.077	0	0.718	0.754	3
0.443	0.28	0.103	0.804	0.934	0.596	0.051	0	0.416	0.419	3
0.822	0.256	0.432	0.797	0.933	0.305	0.028	0.149	0.502	0.824	3
0.656	0.157	0.897	0.043	0.428	0.285	0.029	0.076	0.886	0.635	3
0.315	0.605	0.243	0.549	0.937	0.743	0.026	0.137	0.245	0.122	3
0.779	0.258	0.205	0.049	0.285	0.574	0.049	0.046	0.113	0.78	3
0.264	0.461	0.461	0.324	0.701	0.864	0.149	0.136	0.858	0.117	3
0	0.581	0.764	0.252	0.14	0.558	0.2	0.229	0.431	0	3
0.961	0.464	0.323	0.022	0.101	0.714	0.011	0.039	0.994	0.827	3
0.221	0.161	0.136	0.712	0.437	0.203	0.152	0.215	0.695	0.223	3
0.553	0.904	0.276	0.782	0.792	0.839	0.171	0.166	0.932	0.151	3
0.553	0.517	0.029	0.107	0.25	0.854	0.072	0.421	0.207	0.314	3
0.307	0.55	0.869	0.611	0.456	0.623	0.058	0.049	0.209	0.154	3
