# Supplementary material for: A block cipher algorithm identification scheme based on hybrid k-nearest neighbor and random forest algorithm
Source: PeerJ Comput Sci. 2022 Oct 10;8:e1110. doi: 10.7717/peerj-cs.1110 (PMC9575859; doi:10.7717/peerj-cs.1110)
Supplement: Supplemental Information 1 — The Code subfile includes SVM+RF+KNN.py and HKNNRF.py scripts. And the former is three-in-one classic machine learning algorithms as control experiments. The latter is an ensemble learning algorithm proposed based on the advantages of KNN and RF mentioned in our article. Furthermore, the both scripts run the multi-classification experiment under 512KB size for example. The Date subfile includes Binary-classification identification on cryptographic algorithms and Multi-classification identification on cryptographic algorithms. The former contains the data needed to carry out the binary-classification, and the latter contains the data needed to carry out multi-classification. [file peerj-cs-08-1110-s001.zip › CodeAndData/Data/Binary-classification identification on cryptographic algorithms/8kb/CAST and RC2 .csv]

aetPValue	custPValue	dtfPValue	fwbtPValue	lrobPValue	mtPValue	retPValue	revtPValue	runsPValue	stPValue	lable
0.319	0.429	0.96	0.622	0.576	0.876	0.128	0.204	0.048	0.249	3
0.215	0.878	0.204	0.422	0.215	0.725	0.24	0.034	0.617	0.209	3
0.65	0.061	0.521	0.323	0.196	0.123	0.402	0.176	0.843	0.502	3
0.954	0.602	0.72	0.399	0.518	0.818	0	0.021	0.305	0.954	3
0.884	0.825	0.274	0.384	0.204	0.72	0.015	0.279	0.553	0.685	3
0.698	0.571	0.483	0.721	0.568	0.417	0.327	0.093	0.393	0.679	3
0.052	0.043	0.576	0.794	0.356	0.132	0	0.023	0.9	0.025	3
0.706	0.567	0.369	0.47	0.776	0.515	0	0	0.28	0.707	3
0.371	0.839	0.497	0.091	0.914	0.711	0	0.143	0.048	0.37	3
0.056	0.801	0.626	0.801	0.711	0.612	0	0.321	0.124	0.017	3
0.283	0.928	0.86	0.476	0.897	0.8	0.302	0.086	0.159	0.287	3
0.088	0.06	0.498	0.504	0.481	0.07	0.015	0.197	0.188	0.079	3
0.161	0.93	0.552	0.901	0.262	0.932	0.027	0	0.478	0.165	3
0	0.065	0.581	0	0.341	0.073	0.019	0.016	0.023	0	3
0.764	0.537	0.36	0.582	0.391	0.691	0.036	0.072	0.349	0.761	3
0.125	0.865	0.912	0.488	0.744	0.764	0.057	0.036	0.947	0.022	3
0.011	0.036	0.79	0.239	0.478	0.023	0	0	0.186	0.011	3
0.242	0.016	0.013	0.99	0.079	0.014	0	0.159	0.714	0.246	3
0.377	0.065	0.381	0.523	0.038	0.212	0.287	0.028	0.856	0.353	3
0.127	0.038	0.589	0.561	0.947	0.076	0.013	0.123	0.167	0.132	3
0.195	0.206	0.972	0.59	0.876	0.237	0	0.564	0.413	0.082	3
0.169	0.325	0.665	0.306	0.974	0.253	0.179	0.465	0.652	0.044	3
0.919	0.641	0.631	0.022	0.275	0.628	0.117	0.029	0.265	0.895	3
0.845	0.1	0.309	0.24	0.962	0.065	0.178	0.033	0.996	0.846	3
0.75	0.372	0.932	0.836	0.289	0.248	0.104	0.143	0.805	0.606	3
0.405	0.196	0.439	0.981	0.475	0.357	0	0.049	0.411	0.41	3
0.179	0.992	0.745	0.87	0.809	0.978	0.109	0.06	0.355	0.034	3
0.766	0.04	0.033	0.473	0.208	0.136	0.028	0.124	0.797	0.765	3
0.089	0.057	0.332	0.699	0.993	0.064	0	0.029	0.98	0.091	3
0.591	0.161	0.167	0.968	0.494	0.239	0.277	0.025	0.381	0.582	3
0.074	0.062	0.268	0.131	0.832	0.084	0.377	0.02	0.737	0.072	3
0.122	0	0.151	0.191	0.91	0	0.217	0.189	0.512	0.122	3
0.441	0.069	0.083	0.717	0.365	0.036	0	0	0.748	0.437	3
0.435	0.149	0.071	0.4	0.377	0.656	0.161	0.24	0.487	0.404	3
0.503	0.571	0.465	0.743	0.845	0.761	0.365	0.15	0.299	0.504	3
0.851	0.359	0.989	0.66	0.612	0.482	0.114	0.103	0.774	0.851	3
0.28	0.268	0.581	0.442	0.03	0.391	0.062	0.061	0.799	0.277	3
0.425	0.641	0.813	0.209	0.551	0.623	0.061	0.265	0.822	0.162	3
0.207	0.435	0.974	0.748	0.346	0.355	0.243	0.395	0.901	0.041	3
0.075	0	0.325	0.527	0.588	0	0.023	0.067	0.673	0.072	3
0.095	0.732	0.326	0.491	0.164	0.864	0.038	0.038	0.192	0.096	3
0.241	0.143	0.317	0.793	0.09	0.225	0.082	0.048	0.112	0.234	3
0.686	0.706	0.372	0.953	0.133	0.728	0.031	0.116	0.305	0.617	3
0.578	0.55	0.418	0.868	0.288	0.349	0.178	0.33	0.752	0.349	3
0.897	0.155	0.847	0.502	0.412	0.292	0.147	0.103	0.49	0.897	3
0.965	0.825	0.341	0.446	0.206	0.612	0.135	0.108	0.292	0.918	3
0.49	0.567	0.8	0.324	0.497	0.598	0.032	0.051	0.185	0.489	3
0.148	0.896	0.167	0.227	0.983	0.981	0.032	0.127	0.153	0.154	3
0.354	0.048	0.847	0.108	0.26	0.281	0.018	0.016	0.083	0.346	3
0.878	0.212	0.281	0.073	0.7	0.764	0.095	0	0.494	0.611	3
0.554	0.907	0.138	0.892	0.881	0.988	0.02	0.025	0.743	0.427	3
0.888	0.75	0.581	0.534	0.415	0.956	0.61	0.137	0.177	0.888	3
0.41	0.501	0.704	0.858	0.583	0.564	0.026	0.047	0.344	0.416	3
0.365	0.068	0.246	0.163	0.814	0.047	0	0.093	0.726	0.368	3
0.643	0.057	0.043	0.848	0.983	0.182	0.147	0.094	0.227	0.644	3
0.168	0.233	0.989	0.114	0.788	0.303	0.141	0.166	0.026	0.164	3
0.193	0.728	0.847	0.562	0.93	0.975	0.039	0.141	0.299	0.083	3
0.598	0.092	0.253	0.216	0.781	0.222	0.017	0.075	0.281	0.57	3
0.296	0.027	0.652	0.893	0.995	0.017	0.072	0.239	0.407	0.294	3
0.945	0.42	0.817	0.487	0.625	0.988	0.054	0.147	0.374	0.842	3
0.553	0.641	0.915	0.292	0.428	0.818	0.036	0.224	0.181	0.413	3
0.527	0.721	0.483	0.458	0.306	0.988	0.092	0.315	0.858	0.137	3
0.725	0.311	0.063	0.867	0.42	0.424	0.326	0.129	0.804	0.601	3
0.746	0.072	0.815	0.495	0.534	0.083	0.154	0.057	0.437	0.752	3
0.376	0.02	0.841	0.828	0.447	0.047	0	0.127	0.956	0.376	3
0.077	0.113	0.589	0.292	0.979	0.094	0	0.328	0.067	0.076	3
0.212	0.078	0.129	0.131	0.611	0.64	0	0.285	0.611	0.154	3
0.79	0.602	0.083	0.919	0.439	0.969	0.062	0.045	0.87	0.433	3
0.243	0.369	0.983	0.344	0.138	0.708	0.116	0.029	0.528	0.099	3
0.284	0.557	0.665	0.761	0.304	0.671	0.362	0.047	0.017	0.282	3
0.243	0.63	0.758	0.676	0.129	0.517	0.035	0	0.871	0.242	3
0.725	0.811	0.06	0.581	0.245	0.791	0	0	0.797	0.4	3
0.019	0.264	0.218	0.26	0.662	0.507	0.343	0.043	0	0.019	3
0.314	0.147	0.932	0.802	0.143	0.785	0.014	0.157	0.497	0.316	3
0.075	0.344	0.506	0.708	0.814	0.239	0.501	0.287	0.148	0.034	3
0	0.473	0.443	0.947	0.397	0.258	0.054	0	0.825	0	3
0.482	0.721	0.819	0.357	0	0.59	0.181	0.22	0.032	0.482	3
0.914	0.266	0.229	0.745	0.607	0.773	0	0	0.657	0.9	3
0.716	0.337	0.292	0.02	0.142	0.31	0.174	0.283	0.694	0.629	3
0.38	0.874	0.541	0.56	0.696	0.842	0.051	0.033	0.699	0.382	3
0.749	0.458	0.432	0.798	0.071	0.566	0.23	0.141	0.745	0.64	3
0.756	0.63	0.136	0.608	0.925	0.797	0.281	0.178	0.956	0.53	3
0.931	0.976	0.325	0.418	0.907	0.864	0.023	0.071	0.702	0.786	3
0.423	0.584	0.64	0.057	0.886	0.705	0.103	0.092	0.046	0.426	3
0.935	0.977	0.989	0.144	0.305	0.981	0.14	0.249	0.858	0.626	3
0.881	0.318	0.422	0.126	0.559	0.458	0.027	0	0.529	0.681	3
0.474	0.161	0.626	0.507	0.676	0.086	0.201	0.067	0.305	0.47	3
0.754	0.547	0.759	0.619	0.1	0.482	0.077	0	0.718	0.754	3
0.443	0.28	0.103	0.804	0.934	0.596	0.051	0	0.416	0.419	3
0.822	0.256	0.432	0.797	0.933	0.305	0.028	0.149	0.502	0.824	3
0.656	0.157	0.897	0.043	0.428	0.285	0.029	0.076	0.886	0.635	3
0.315	0.605	0.243	0.549	0.937	0.743	0.026	0.137	0.245	0.122	3
0.779	0.258	0.205	0.049	0.285	0.574	0.049	0.046	0.113	0.78	3
0.264	0.461	0.461	0.324	0.701	0.864	0.149	0.136	0.858	0.117	3
0	0.581	0.764	0.252	0.14	0.558	0.2	0.229	0.431	0	3
0.961	0.464	0.323	0.022	0.101	0.714	0.011	0.039	0.994	0.827	3
0.221	0.161	0.136	0.712	0.437	0.203	0.152	0.215	0.695	0.223	3
0.553	0.904	0.276	0.782	0.792	0.839	0.171	0.166	0.932	0.151	3
0.553	0.517	0.029	0.107	0.25	0.854	0.072	0.421	0.207	0.314	3
0.307	0.55	0.869	0.611	0.456	0.623	0.058	0.049	0.209	0.154	3
0.32	0.461	0.202	0.155	0.29	0.803	0.159	0.017	0.318	0.221	4
0.447	0.574	0.581	0.945	0.141	0.444	0.029	0	0.129	0.453	4
0.408	0.435	0.229	0.389	0.171	0.412	0.099	0	0.765	0.143	4
0.065	0.13	0.09	0.338	0.325	0.138	0.029	0.232	0.22	0.065	4
0.939	0.554	0.668	0.774	0.319	0.637	0.151	0.179	0.429	0.94	4
0.852	0.67	0.422	0.615	0.992	0.888	0.273	0.021	0.349	0.849	4
0.2	0.03	0.498	0.838	0.612	0.07	0	0.171	0.64	0.194	4
0.232	0.486	0.758	0.132	0.215	0.538	0.179	0.062	0.17	0.128	4
0.446	0.145	0.718	0.356	0.22	0.112	0.262	0.038	0.619	0.354	4
0.802	0.173	0.819	0.055	0.108	0.833	0.055	0.399	0.888	0.479	4
0.34	0.495	0.309	0.518	0.199	0.839	0.466	0.414	0.876	0.089	4
0.23	0.179	0.926	0.842	0.787	0.174	0.281	0.091	0.579	0.166	4
0.86	0.779	0.111	0.96	0.913	0.932	0.027	0	0.517	0.861	4
0.095	0.262	0.557	0.25	0.913	0.858	0	0	0.444	0.023	4
0.718	0.75	0.945	0.249	0.068	0.688	0.244	0.156	0.499	0.706	4
0.762	0.417	0.273	0.298	0.9	0.431	0.267	0.309	0.541	0.761	4
0.135	0.137	0.841	0.686	0.501	0.076	0.065	0.239	0.219	0.134	4
0.025	0.072	0.631	0.173	0.179	0.05	0.441	0.14	0.111	0.025	4
0.011	0.329	0.704	0.381	0.321	0.809	0	0	0.095	0.011	4
0.434	0.612	0.581	0.088	0.917	0.87	0.097	0.39	0.235	0.18	4
0.983	0.849	0.422	0.392	0.935	0.839	0.106	0.165	0.888	0.865	4
0.303	0.44	0.4	0.607	0.938	0.548	0.14	0.113	0.296	0.106	4
0.416	0.989	0.704	0.836	0.913	0.925	0.528	0.176	0.72	0.265	4
0.193	0.452	0.082	0.415	0.211	0.44	0.01	0.013	0.088	0.206	4
0.656	0.898	0.764	0.582	0.077	0.833	0	0.086	0.673	0.347	4
0.57	0.443	0.969	0.171	0.156	0.283	0	0.038	0.477	0.571	4
0.825	0.706	0.532	0.619	0.541	0.845	0	0.073	0.656	0.665	4
0.59	0.783	0.112	0.384	0.68	0.651	0.168	0.098	0.044	0.587	4
0.931	0.437	0.652	0.623	0.68	0.612	0.075	0	0.826	0.667	4
0.596	0.248	0	0.159	0.212	0.714	0.134	0	0.241	0.435	4
0.666	0.377	0.298	0.187	0.938	0.626	0.091	0.16	0.811	0.669	4
0.936	0.616	0.544	0.717	0.555	0.5	0.107	0.04	0.958	0.837	4
0.933	0.387	0.787	0.797	0.161	0.285	0.217	0.179	0.475	0.934	4
0.314	0.166	0.578	0.508	0.555	0.111	0.34	0.176	0.698	0.214	4
0.521	0.28	0.283	0.842	0.162	0.188	0.097	0.07	0.915	0.519	4
0.783	0.958	0.614	0.127	0.12	0.91	0.186	0.012	0.263	0.638	4
0.957	0.489	0.888	0.499	0.261	0.659	0.066	0.121	0.954	0.896	4
0.774	0.306	0.128	0.865	0.474	0.478	0.105	0.072	0.298	0.606	4
0.127	0.051	0.533	0.522	0.588	0.047	0.052	0.116	0.236	0.128	4
0.085	0.627	0.614	0.592	0.043	0.485	0.365	0.026	0.549	0.022	4
0.804	0.486	0.605	0.306	0.842	0.517	0.098	0.036	0.933	0.44	4
0.094	0.254	0.218	0.114	0.6	0.404	0.01	0.063	0.077	0.066	4
0.642	0.379	0.222	0.851	0.357	0.301	0.027	0.075	0.858	0.402	4
0.018	0	0.735	0.66	0.499	0	0.067	0	0.263	0.017	4
0.769	0.232	0.473	0.384	0.15	0.228	0.056	0.161	0.63	0.768	4
0.321	0.989	0.147	0.861	0.997	0.969	0.11	0.187	0.16	0.189	4
0.841	0.212	0.393	0.574	0.556	0.604	0.039	0	0.759	0.476	4
0.525	0.492	0.601	0.762	0.058	0.932	0.142	0.33	0.027	0.53	4
0.188	0.443	0.298	0.343	0.186	0.556	0.099	0.372	0.204	0.112	4
0.013	0.356	0.276	0.348	0.906	0.408	0.036	0.169	0.276	0.013	4
0.234	0.492	0.917	0.992	0.082	0.711	0.022	0.016	0.301	0.093	4
0.859	0.486	0.146	0.404	0.182	0.702	0	0.198	0.968	0.552	4
0.885	0.176	0.758	0.548	0.986	0.307	0.226	0.091	0.397	0.888	4
0.534	0.237	0.251	0.277	0.174	0.776	0.289	0.133	0.388	0.532	4
0.833	0.349	0.033	0.554	0.689	0.628	0.031	0	0.511	0.532	4
0.037	0.099	0.736	0.353	0.887	0.994	0.163	0.304	0	0.035	4
0.161	0.334	0.897	0.079	0.391	0.325	0	0.088	0.063	0.159	4
0.464	0.072	0.529	0.067	0.702	0.177	0.098	0.031	0.821	0.47	4
0.595	0.476	0.06	0.684	0.99	0.507	0.51	0.037	0.326	0.326	4
0.355	0.547	0.505	0.376	0.159	0.785	0.169	0.116	0.242	0.271	4
0.288	0.062	0.114	0.182	0.481	0.09	0.165	0.149	0.303	0.294	4
0.647	0.162	0.464	0	0.753	0.177	0.051	0.161	0.454	0.487	4
0.262	0.564	0.353	0.975	0.467	0.485	0.083	0.061	0.085	0.258	4
0.307	0.63	0.382	0.486	0.878	0.785	0.401	0.267	0.027	0.318	4
0.774	0.23	0.71	0.18	0.341	0.482	0.218	0.059	0.652	0.773	4
0.486	0.252	0.693	0.122	0.594	0.48	0.022	0.024	0.218	0.288	4
0.611	0.871	0.45	0.099	0.24	0.854	0.077	0.093	0.059	0.614	4
0.071	0.437	0.307	0.966	0.018	0.482	0	0.027	0.12	0.035	4
0.132	0.014	0.669	0.125	0.503	0.014	0.062	0.175	0.433	0.13	4
0.775	0.655	0.063	0.697	0.524	0.947	0	0.314	0.461	0.547	4
0.139	0.196	0.432	0.831	0.639	0.447	0.174	0.282	0.762	0.144	4
0.773	0.101	0.066	0.501	0.454	0.083	0	0.317	0.699	0.773	4
0.735	0.128	0.903	0.388	0.156	0.108	0.029	0.168	0.244	0.742	4
0.485	0.372	0.694	0.83	0.77	0.388	0.354	0.112	0.338	0.415	4
0.625	0.091	0.942	0.215	0.898	0.171	0.131	0.198	0.62	0.604	4
0.979	0.415	0.174	0.386	0.29	0.848	0.218	0.281	0.566	0.848	4
0.753	0.168	0.652	0.691	0.134	0.179	0.234	0.175	0.943	0.623	4
0.656	0.05	0.136	0.087	0.426	0.075	0.208	0.196	0.53	0.657	4
0.91	0.79	0.464	0.79	0.868	0.72	0.358	0.078	0.58	0.911	4
0.298	0.339	0.576	0.161	0.565	0.492	0.05	0.378	0.4	0.081	4
0.604	0.673	0.841	0.768	0.738	0.679	0	0.121	0.229	0.6	4
0.281	0.804	0.359	0.32	0.142	0.731	0.034	0.089	0.261	0.276	4
0.518	0.56	0.96	0.017	0.196	0.543	0.106	0.042	0.17	0.517	4
0.071	0.304	0.118	0.666	0.608	0.651	0.076	0.294	0.083	0.037	4
0.471	0.991	0.266	0.467	0.308	0.96	0.091	0.147	0.137	0.467	4
0.134	0.554	0.217	0.518	0.335	0.913	0.123	0.029	0.016	0.134	4
0.935	0.409	0.11	0.427	0.542	0.662	0.382	0.59	0.988	0.72	4
0.372	0.211	0.665	0.225	0.233	0.545	0.61	0	0.872	0.103	4
0.313	0.677	0.593	0.933	0.45	0.654	0.054	0.477	0.385	0.317	4
0.282	0.728	0.875	0.143	0.143	0.749	0.059	0.313	0.791	0.28	4
0.744	0.822	0.06	0.062	0.435	0.645	0.167	0.154	0.493	0.529	4
0.424	0.153	0.151	0.555	0.862	0.104	0.124	0	0.846	0.248	4
0.169	0.443	0.954	0.212	0.407	0.858	0.074	0.015	0.803	0.032	4
0.624	0.079	0.606	0.767	0.244	0.179	0	0.131	0.167	0.63	4
0.686	0.184	0.758	0.031	0.838	0.111	0.289	0.167	0.479	0.682	4
0.316	0.046	0.819	0.114	0.342	0.053	0.274	0.088	0.617	0.313	4
0.527	0.627	0.51	0.444	0.99	0.634	0.012	0.031	0.275	0.529	4
0.914	0.605	0.23	0.748	0.432	0.449	0.253	0.047	0.878	0.761	4
0.12	0.412	0.076	0.039	0.207	0.628	0.315	0.033	0.76	0.119	4
0.958	0.501	0.382	0.244	0.17	0.749	0.111	0.39	0.913	0.905	4
